# Supplementary material for: Type I Interferon Pathway-Related Hub Genes as a Potential Therapeutic Target for SARS-CoV-2 Omicron Variant-Induced Symptoms
Source: Microorganisms. 2023 Aug 17;11(8):2101. doi: 10.3390/microorganisms11082101 (PMC10458681; doi:10.3390/microorganisms11082101)
Supplement: Supplementary file 1 [file microorganisms-11-02101-s001.zip › Supplementary Table.xlsx]

## Sheet: Table S1
Tag	logFC	adj.P.Val	Mark
IFI27	5.42721	0.00169158	Up
OTOF	4.96822	0.000278926	Up
MDGA1	3.63529	0.00832796	Up
SIGLEC1	3.41188	0.000914412	Up
IFI44L	3.32855	0.00194142	Up
C1QC	3.12811	0.00187625	Up
RSAD2	3.02461	0.0103281	Up
ISG15	2.929	0.00291469	Up
FBXO39	2.75854	0.000326533	Up
SERPING1	2.70631	0.00174603	Up
SPATS2L	2.70291	0.00429066	Up
LY6E	2.69647	0.000780254	Up
USP18	2.59539	0.00840216	Up
OAS3	2.57459	0.00194295	Up
CMPK2	2.55287	0.00378172	Up
IFITM3	2.53677	0.000200718	Up
IFI44	2.50696	0.00250497	Up
NRIR	2.49581	0.00381868	Up
SMTNL1	2.47308	0.00363457	Up
C1QB	2.42555	0.00933279	Up
HES4	2.35388	0.00103926	Up
MT2A	2.32797	0.00482157	Up
HESX1	2.24674	0.0493648	Up
IFIT1	2.22056	0.02507	Up
LINC00487	2.21867	0.0164004	Up
OAS1	2.16217	0.00440556	Up
MX1	2.13371	0.00610976	Up
ERICH3	2.09989	0.0344841	Up
EPSTI1	2.08199	0.0038771	Up
EPHB2	2.05247	0.000715306	Up
PLVAP	2.04375	0.00287222	Up
AGRN	2.03824	0.00236197	Up
CD177	2.01409	0.0445147	Up
HTR3A	-2.00411	0.000553	Down
HEY1	-2.02693	0.0153948	Down
IL5RA	-2.03346	0.00278567	Down
SDC2	-2.03757	0.00377817	Down
RPL39	-2.04005	0.000273376	Down
MIPOL1	-2.04091	0.000940757	Down
CLC	-2.04804	0.00111168	Down
RSPH14	-2.06795	0.00146239	Down
NRCAM	-2.09661	0.012856	Down
SNORA26	-2.10559	0.000588856	Down
SNORA32	-2.10756	0.000221242	Down
ANKUB1	-2.11364	0.00124463	Down
SVOPL	-2.11631	0.000363991	Down
NRXN1	-2.12598	0.00096098	Down
MIR3605	-2.12824	0.000720585	Down
ANGPT1	-2.13758	0.00111369	Down
IGSF23	-2.14209	0.00208771	Down
ALOX15	-2.15291	0.0465349	Down
MIR4259	-2.15987	0.00097553	Down
MIR1249	-2.17968	3.50353e-05	Down
LOC101928307	-2.20896	0.002541	Down
MIR4489	-2.25414	4.25444e-06	Down
EFCAB1	-2.278	0.00142537	Down
MIR101-1	-2.30099	6.7918e-05	Down
FAM26D	-2.32193	0.00217559	Down
MIRLET7D	-2.4531	0.00105907	Down
COLEC12	-2.47445	0.00331554	Down
ZNF890P	-2.50596	0.00947228	Down
PI3	-2.51707	0.0101469	Down
ENTPD2	-2.5681	0.00240128	Down
MSLN	-2.57153	0.0102421	Down
HABP2	-2.58496	1.01158e-05	Down
TENM4	-2.59755	0.0130901	Down
RPS4Y2	-2.7656	0.0317818	Down
ADAMTS5	-2.7929	0.00170553	Down
PHF24	-2.80301	0.000724863	Down
GSTA1	-2.85412	0.000334184	Down
GOLGA8CP	-3.58496	0.000724863	Down
C9orf135	-3.75418	0.0438759	Down
OCLN	-3.78035	0.000534122	Down

## Sheet: Table S2
ONTOLOGY	ID	Description	GeneRatio	BgRatio	pvalue	p.adjust	qvalue	geneID	Count
BP	GO:0034340	response to type I interferon	8/57	64/18800	1.66183e-11	1.96428e-08	1.60585e-08	IFI27/ISG15/USP18/OAS3/IFITM3/IFIT1/OAS1/MX1	8
BP	GO:0048525	negative regulation of viral process	8/57	91/18800	2.99686e-10	1.26785e-07	1.0365e-07	RSAD2/ISG15/LY6E/OAS3/IFITM3/IFIT1/OAS1/MX1	8
BP	GO:0045071	negative regulation of viral genome replication	7/57	57/18800	3.7815e-10	1.26785e-07	1.0365e-07	RSAD2/ISG15/OAS3/IFITM3/IFIT1/OAS1/MX1	7
BP	GO:0071357	cellular response to type I interferon	7/57	58/18800	4.29051e-10	1.26785e-07	1.0365e-07	IFI27/ISG15/USP18/OAS3/IFITM3/IFIT1/OAS1	7
BP	GO:0019079	viral genome replication	8/57	134/18800	6.64856e-09	1.49922e-06	1.22565e-06	IFI27/RSAD2/ISG15/OAS3/IFITM3/IFIT1/OAS1/MX1	8
BP	GO:0045069	regulation of viral genome replication	7/57	87/18800	7.79297e-09	1.49922e-06	1.22565e-06	RSAD2/ISG15/OAS3/IFITM3/IFIT1/OAS1/MX1	7
BP	GO:1903900	regulation of viral life cycle	8/57	139/18800	8.87863e-09	1.49922e-06	1.22565e-06	RSAD2/ISG15/LY6E/OAS3/IFITM3/IFIT1/OAS1/MX1	8
BP	GO:0060337	type I interferon signaling pathway	6/57	56/18800	1.71157e-08	2.52885e-06	2.0674e-06	IFI27/ISG15/USP18/OAS3/IFITM3/OAS1	6
BP	GO:0050792	regulation of viral process	8/57	159/18800	2.55028e-08	3.34937e-06	2.7382e-06	RSAD2/ISG15/LY6E/OAS3/IFITM3/IFIT1/OAS1/MX1	8
BP	GO:0019058	viral life cycle	10/57	317/18800	3.45313e-08	4.0816e-06	3.33681e-06	IFI27/SIGLEC1/RSAD2/ISG15/LY6E/OAS3/IFITM3/IFIT1/OAS1/MX1	10
BP	GO:0051607	defense response to virus	9/57	290/18800	2.05487e-07	2.08381e-05	1.70357e-05	IFI27/IFI44L/RSAD2/ISG15/OAS3/IFITM3/IFIT1/OAS1/MX1	9
BP	GO:0140546	defense response to symbiont	9/57	291/18800	2.11554e-07	2.08381e-05	1.70357e-05	IFI27/IFI44L/RSAD2/ISG15/OAS3/IFITM3/IFIT1/OAS1/MX1	9
BP	GO:0009615	response to virus	10/57	392/18800	2.49812e-07	2.27137e-05	1.8569e-05	IFI27/IFI44L/RSAD2/ISG15/OAS3/IFITM3/IFI44/IFIT1/OAS1/MX1	10
BP	GO:0060339	negative regulation of type I interferon-mediated signaling pathway	4/57	20/18800	3.54759e-07	2.99518e-05	2.44864e-05	ISG15/USP18/OAS3/OAS1	4
BP	GO:0016032	viral process	10/57	418/18800	4.50476e-07	3.54975e-05	2.90202e-05	IFI27/SIGLEC1/RSAD2/ISG15/LY6E/OAS3/IFITM3/IFIT1/OAS1/MX1	10
BP	GO:0019221	cytokine-mediated signaling pathway	10/57	486/18800	1.76539e-06	0.000130418	0.00010662	IFI27/ISG15/USP18/OAS3/IFITM3/OAS1/MX1/PLVAP/IL5RA/ANGPT1	10
BP	GO:0045824	negative regulation of innate immune response	5/57	73/18800	2.74852e-06	0.000191103	0.000156232	ISG15/SERPING1/USP18/OAS3/OAS1	5
BP	GO:0060338	regulation of type I interferon-mediated signaling pathway	4/57	42/18800	7.79898e-06	0.000512133	0.000418682	ISG15/USP18/OAS3/OAS1	4
BP	GO:0050777	negative regulation of immune response	6/57	179/18800	1.66191e-05	0.00103041	0.000842391	ISG15/SERPING1/USP18/OAS3/OAS1/ALOX15	6
BP	GO:0140374	antiviral innate immune response	3/57	17/18800	1.74351e-05	0.00103041	0.000842391	IFIT1/OAS1/MX1	3
BP	GO:0002832	negative regulation of response to biotic stimulus	5/57	113/18800	2.34238e-05	0.00131842	0.00107784	ISG15/SERPING1/USP18/OAS3/OAS1	5
BP	GO:0002683	negative regulation of immune system process	8/57	425/18800	4.0006e-05	0.00214942	0.0017572	C1QC/ISG15/SERPING1/USP18/OAS3/OAS1/ANGPT1/ALOX15	8
BP	GO:0042742	defense response to bacterium	7/57	364/18800	0.000110729	0.00569053	0.00465216	ISG15/OAS3/OAS1/RPL39/COLEC12/PI3/ADAMTS5	7
BP	GO:0001960	negative regulation of cytokine-mediated signaling pathway	4/57	87/18800	0.000140152	0.00690247	0.00564295	ISG15/USP18/OAS3/OAS1	4
BP	GO:0001959	regulation of cytokine-mediated signaling pathway	5/57	166/18800	0.000146013	0.00690351	0.0056438	ISG15/USP18/OAS3/OAS1/ANGPT1	5
BP	GO:0060761	negative regulation of response to cytokine stimulus	4/57	92/18800	0.000173965	0.00790872	0.00646559	ISG15/USP18/OAS3/OAS1	4
BP	GO:0060759	regulation of response to cytokine stimulus	5/57	178/18800	0.000202193	0.00854735	0.00698768	ISG15/USP18/OAS3/OAS1/ANGPT1	5
BP	GO:0007416	synapse assembly	5/57	180/18800	0.000212965	0.00854735	0.00698768	MDGA1/EPHB2/AGRN/NRCAM/NRXN1	5
BP	GO:0032728	positive regulation of interferon-beta production	3/57	39/18800	0.00022349	0.00854735	0.00698768	ISG15/OAS3/OAS1	3
BP	GO:0032640	tumor necrosis factor production	5/57	182/18800	0.000224169	0.00854735	0.00698768	OAS3/OAS1/EPHB2/ANGPT1/MIR101-1	5
BP	GO:0032680	regulation of tumor necrosis factor production	5/57	182/18800	0.000224169	0.00854735	0.00698768	OAS3/OAS1/EPHB2/ANGPT1/MIR101-1	5
BP	GO:0071706	tumor necrosis factor superfamily cytokine production	5/57	187/18800	0.000254147	0.00906928	0.00741438	OAS3/OAS1/EPHB2/ANGPT1/MIR101-1	5
BP	GO:1903555	regulation of tumor necrosis factor superfamily cytokine production	5/57	187/18800	0.000254147	0.00906928	0.00741438	OAS3/OAS1/EPHB2/ANGPT1/MIR101-1	5
BP	GO:0050808	synapse organization	7/57	419/18800	0.00026277	0.00906928	0.00741438	MDGA1/C1QC/C1QB/EPHB2/AGRN/NRCAM/NRXN1	7
BP	GO:0051963	regulation of synapse assembly	4/57	103/18800	0.000268549	0.00906928	0.00741438	MDGA1/EPHB2/AGRN/NRXN1	4
BP	GO:0043114	regulation of vascular permeability	3/57	48/18800	0.000414867	0.0135381	0.0110677	PLVAP/ANGPT1/OCLN	3
BP	GO:0050807	regulation of synapse organization	5/57	209/18800	0.000423781	0.0135381	0.0110677	MDGA1/EPHB2/AGRN/NRCAM/NRXN1	5
BP	GO:0050803	regulation of synapse structure or activity	5/57	215/18800	0.000482177	0.0140715	0.0115038	MDGA1/EPHB2/AGRN/NRCAM/NRXN1	5
BP	GO:0045161	neuronal ion channel clustering	2/57	11/18800	0.000488099	0.0140715	0.0115038	AGRN/NRCAM	2
BP	GO:0097104	postsynaptic membrane assembly	2/57	11/18800	0.000488099	0.0140715	0.0115038	EPHB2/NRXN1	2
BP	GO:0098883	synapse pruning	2/57	11/18800	0.000488099	0.0140715	0.0115038	C1QC/C1QB	2
BP	GO:0002831	regulation of response to biotic stimulus	6/57	351/18800	0.000660347	0.0176893	0.0144614	ISG15/SERPING1/USP18/OAS3/IFIT1/OAS1	6
BP	GO:0045088	regulation of innate immune response	5/57	231/18800	0.000667639	0.0176893	0.0144614	ISG15/SERPING1/USP18/OAS3/OAS1	5
BP	GO:0002697	regulation of immune effector process	6/57	353/18800	0.000680247	0.0176893	0.0144614	RSAD2/SERPING1/EPHB2/CD177/CLC/ANGPT1	6
BP	GO:0032608	interferon-beta production	3/57	57/18800	0.000688415	0.0176893	0.0144614	ISG15/OAS3/OAS1	3
BP	GO:0032648	regulation of interferon-beta production	3/57	57/18800	0.000688415	0.0176893	0.0144614	ISG15/OAS3/OAS1	3
BP	GO:0032481	positive regulation of type I interferon production	3/57	58/18800	0.000724409	0.0182181	0.0148938	ISG15/OAS3/OAS1	3
BP	GO:0002460	adaptive immune response based on somatic recombination of immune receptors built from immunoglobulin superfamily domains	6/57	370/18800	0.000868838	0.0213951	0.0174911	C1QC/RSAD2/SERPING1/C1QB/EPHB2/CLC	6
BP	GO:0051965	positive regulation of synapse assembly	3/57	63/18800	0.000922357	0.0218573	0.0178689	EPHB2/AGRN/NRXN1	3
BP	GO:0071639	positive regulation of monocyte chemotactic protein-1 production	2/57	15/18800	0.000924591	0.0218573	0.0178689	OAS3/OAS1	2
BP	GO:0043117	positive regulation of vascular permeability	2/57	17/18800	0.00119291	0.0276475	0.0226025	ANGPT1/OCLN	2
BP	GO:0031348	negative regulation of defense response	5/57	268/18800	0.00129696	0.0282712	0.0231125	ISG15/SERPING1/USP18/OAS3/OAS1	5
BP	GO:0034138	toll-like receptor 3 signaling pathway	2/57	18/18800	0.00133942	0.0282712	0.0231125	OAS1/COLEC12	2
BP	GO:0071360	cellular response to exogenous dsRNA	2/57	18/18800	0.00133942	0.0282712	0.0231125	IFIT1/COLEC12	2
BP	GO:0072567	chemokine (C-X-C motif) ligand 2 production	2/57	18/18800	0.00133942	0.0282712	0.0231125	OAS3/OAS1	2
BP	GO:2000341	regulation of chemokine (C-X-C motif) ligand 2 production	2/57	18/18800	0.00133942	0.0282712	0.0231125	OAS3/OAS1	2
BP	GO:0002700	regulation of production of molecular mediator of immune response	4/57	167/18800	0.00164472	0.0332363	0.0271715	RSAD2/EPHB2/CLC/ANGPT1	4
BP	GO:0043651	linoleic acid metabolic process	2/57	20/18800	0.00165687	0.0332363	0.0271715	ALOX15/GSTA1	2
BP	GO:0034329	cell junction assembly	6/57	420/18800	0.00166316	0.0332363	0.0271715	MDGA1/EPHB2/AGRN/NRCAM/NRXN1/OCLN	6
BP	GO:0044403	biological process involved in symbiotic interaction	5/57	286/18800	0.00172663	0.0332363	0.0271715	IFI27/SIGLEC1/LY6E/IFITM3/IFIT1	5
BP	GO:0031290	retinal ganglion cell axon guidance	2/57	21/18800	0.00182771	0.0332363	0.0271715	EPHB2/NRCAM	2
BP	GO:0032069	regulation of nuclease activity	2/57	21/18800	0.00182771	0.0332363	0.0271715	OAS3/OAS1	2
BP	GO:0071605	monocyte chemotactic protein-1 production	2/57	21/18800	0.00182771	0.0332363	0.0271715	OAS3/OAS1	2
BP	GO:0071637	regulation of monocyte chemotactic protein-1 production	2/57	21/18800	0.00182771	0.0332363	0.0271715	OAS3/OAS1	2
BP	GO:0150146	cell junction disassembly	2/57	21/18800	0.00182771	0.0332363	0.0271715	C1QC/C1QB	2
BP	GO:0002221	pattern recognition receptor signaling pathway	4/57	176/18800	0.00199223	0.0343736	0.0281013	RSAD2/OAS3/OAS1/COLEC12	4
BP	GO:0007413	axonal fasciculation	2/57	22/18800	0.00200658	0.0343736	0.0281013	EPHB2/NRCAM	2
BP	GO:0046597	negative regulation of viral entry into host cell	2/57	22/18800	0.00200658	0.0343736	0.0281013	LY6E/IFITM3	2
BP	GO:0106030	neuron projection fasciculation	2/57	22/18800	0.00200658	0.0343736	0.0281013	EPHB2/NRCAM	2
BP	GO:0060353	regulation of cell adhesion molecule production	2/57	23/18800	0.00219341	0.0365157	0.0298525	MIR101-1/COLEC12	2
BP	GO:0071359	cellular response to dsRNA	2/57	23/18800	0.00219341	0.0365157	0.0298525	IFIT1/COLEC12	2
BP	GO:0002819	regulation of adaptive immune response	4/57	188/18800	0.0025306	0.0411358	0.0336296	RSAD2/EPHB2/CLC/ALOX15	4
BP	GO:0002443	leukocyte mediated immunity	6/57	457/18800	0.00254053	0.0411358	0.0336296	C1QC/RSAD2/SERPING1/C1QB/CD177/CLC	6
BP	GO:0051701	biological process involved in interaction with host	4/57	191/18800	0.00267938	0.0424496	0.0347037	SIGLEC1/LY6E/IFITM3/IFIT1	4
BP	GO:0006959	humoral immune response	5/57	317/18800	0.00269984	0.0424496	0.0347037	C1QC/SERPING1/C1QB/RPL39/PI3	5
BP	GO:0032682	negative regulation of chemokine production	2/57	26/18800	0.00280124	0.0424496	0.0347037	OAS3/OAS1	2
BP	GO:0060352	cell adhesion molecule production	2/57	26/18800	0.00280124	0.0424496	0.0347037	MIR101-1/COLEC12	2
BP	GO:1903901	negative regulation of viral life cycle	2/57	26/18800	0.00280124	0.0424496	0.0347037	LY6E/IFITM3	2
BP	GO:1901888	regulation of cell junction assembly	4/57	201/18800	0.00321862	0.0472487	0.038627	MDGA1/EPHB2/AGRN/NRXN1	4
BP	GO:0002718	regulation of cytokine production involved in immune response	3/57	98/18800	0.00327783	0.0472487	0.038627	RSAD2/CLC/ANGPT1	3
BP	GO:0032479	regulation of type I interferon production	3/57	98/18800	0.00327783	0.0472487	0.038627	ISG15/OAS3/OAS1	3
BP	GO:0032606	type I interferon production	3/57	98/18800	0.00327783	0.0472487	0.038627	ISG15/OAS3/OAS1	3
BP	GO:0002367	cytokine production involved in immune response	3/57	100/18800	0.00346995	0.0483795	0.0395515	RSAD2/CLC/ANGPT1	3
BP	GO:0095500	acetylcholine receptor signaling pathway	2/57	29/18800	0.00347907	0.0483795	0.0395515	LY6E/AGRN	2
BP	GO:0099068	postsynapse assembly	2/57	29/18800	0.00347907	0.0483795	0.0395515	EPHB2/NRXN1	2
BP	GO:0044089	positive regulation of cellular component biogenesis	6/57	494/18800	0.00372918	0.0512317	0.0418832	ISG15/EPHB2/AGRN/NRXN1/ALOX15/OCLN	6
BP	GO:0032760	positive regulation of tumor necrosis factor production	3/57	103/18800	0.00377086	0.0512317	0.0418832	OAS3/OAS1/EPHB2	3
BP	GO:1905145	cellular response to acetylcholine	2/57	31/18800	0.00396921	0.0528586	0.0432133	LY6E/AGRN	2
BP	GO:1901890	positive regulation of cell junction assembly	3/57	105/18800	0.00398004	0.0528586	0.0432133	EPHB2/AGRN/NRXN1	3
BP	GO:1903557	positive regulation of tumor necrosis factor superfamily cytokine production	3/57	107/18800	0.00419618	0.0542899	0.0443834	OAS3/OAS1/EPHB2	3
BP	GO:0035456	response to interferon-beta	2/57	32/18800	0.00422561	0.0542899	0.0443834	IFITM3/OAS1	2
BP	GO:1905144	response to acetylcholine	2/57	32/18800	0.00422561	0.0542899	0.0443834	LY6E/AGRN	2
BP	GO:0006958	complement activation, classical pathway	3/57	108/18800	0.00430687	0.054739	0.0447505	C1QC/SERPING1/C1QB	3
BP	GO:0001818	negative regulation of cytokine production	5/57	363/18800	0.00480448	0.0604138	0.0493898	OAS3/OAS1/EPHB2/ANGPT1/MIR101-1	5
BP	GO:0002449	lymphocyte mediated immunity	5/57	365/18800	0.00491654	0.0611721	0.0500098	C1QC/RSAD2/SERPING1/C1QB/CLC	5
BP	GO:0035633	maintenance of blood-brain barrier	2/57	35/18800	0.00503961	0.0620503	0.0507277	ANGPT1/OCLN	2
BP	GO:0001941	postsynaptic membrane organization	2/57	36/18800	0.00532572	0.064897	0.053055	EPHB2/NRXN1	2
BP	GO:0071276	cellular response to cadmium ion	2/57	37/18800	0.00561915	0.0677738	0.0554068	MT2A/HESX1	2
BP	GO:0002455	humoral immune response mediated by circulating immunoglobulin	3/57	121/18800	0.00590921	0.0686005	0.0560827	C1QC/SERPING1/C1QB	3
BP	GO:0002369	T cell cytokine production	2/57	38/18800	0.00591984	0.0686005	0.0560827	RSAD2/CLC	2
BP	GO:0002724	regulation of T cell cytokine production	2/57	38/18800	0.00591984	0.0686005	0.0560827	RSAD2/CLC	2
BP	GO:0098926	postsynaptic signal transduction	2/57	38/18800	0.00591984	0.0686005	0.0560827	LY6E/AGRN	2
BP	GO:0002224	toll-like receptor signaling pathway	3/57	123/18800	0.00618324	0.0709572	0.0580093	RSAD2/OAS1/COLEC12	3
BP	GO:0006956	complement activation	3/57	131/18800	0.00735488	0.0835911	0.0683379	C1QC/SERPING1/C1QB	3
BP	GO:0046596	regulation of viral entry into host cell	2/57	43/18800	0.00753071	0.0847743	0.0693052	LY6E/IFITM3	2
BP	GO:0061041	regulation of wound healing	3/57	133/18800	0.00766692	0.0854933	0.069893	SERPING1/EPHB2/OCLN	3
BP	GO:0042551	neuron maturation	2/57	45/18800	0.00822436	0.0905683	0.0740419	AGRN/NRCAM	2
BP	GO:0003018	vascular process in circulatory system	4/57	263/18800	0.00827528	0.0905683	0.0740419	SMTNL1/PLVAP/ANGPT1/OCLN	4
BP	GO:0051962	positive regulation of nervous system development	4/57	270/18800	0.00905552	0.0981984	0.0802798	EPHB2/AGRN/NRXN1/TENM4	4
CC	GO:0062023	collagen-containing extracellular matrix	9/60	429/19594	5.84786e-06	0.000795309	0.000714054	C1QC/SERPING1/C1QB/AGRN/SDC2/CLC/ANGPT1/ENTPD2/ADAMTS5	9
MF	GO:0033130	acetylcholine receptor binding	2/54	13/18410	0.000645184	0.0941969	0.0808178	LY6E/NRXN1	2
KEGG	hsa05171	Coronavirus disease - COVID-19	8/32	232/8164	2.19863e-06	0.000134116	0.000115717	C1QC/ISG15/OAS3/C1QB/OAS1/MX1/RPL39/RPS4Y2	8
KEGG	hsa05160	Hepatitis C	6/32	157/8164	2.75406e-05	0.000839988	0.000724753	RSAD2/OAS3/IFIT1/OAS1/MX1/OCLN	6
KEGG	hsa04514	Cell adhesion molecules	5/32	157/8164	0.000326578	0.00664042	0.00572944	SIGLEC1/SDC2/NRCAM/NRXN1/OCLN	5
KEGG	hsa05133	Pertussis	3/32	76/8164	0.0031673	0.0441751	0.0381148	C1QC/SERPING1/C1QB	3
KEGG	hsa05164	Influenza A	4/32	171/8164	0.00422776	0.0441751	0.0381148	RSAD2/OAS3/OAS1/MX1	4
KEGG	hsa04610	Complement and coagulation cascades	3/32	85/8164	0.00434509	0.0441751	0.0381148	C1QC/SERPING1/C1QB	3

## Sheet: Table S3
ONTOLOGY	ID	Description	GeneRatio	BgRatio	pvalue	p.adjust	qvalue	geneID	Count
BP	GO:0009615	response to virus	9/10	392/18800	6.67989e-15	1.28922e-12	5.90643e-13	OAS2/MX1/IFIT3/RSAD2/OAS3/IFIT1/ISG15/IFI44L/IFI44	9
BP	GO:0045071	negative regulation of viral genome replication	6/10	57/18800	1.23217e-13	6.32967e-12	2.89988e-12	OAS2/MX1/RSAD2/OAS3/IFIT1/ISG15	6
BP	GO:0051607	defense response to virus	8/10	290/18800	1.27591e-13	6.32967e-12	2.89988e-12	OAS2/MX1/IFIT3/RSAD2/OAS3/IFIT1/ISG15/IFI44L	8
BP	GO:0140546	defense response to symbiont	8/10	291/18800	1.31185e-13	6.32967e-12	2.89988e-12	OAS2/MX1/IFIT3/RSAD2/OAS3/IFIT1/ISG15/IFI44L	8
BP	GO:0034340	response to type I interferon	6/10	64/18800	2.54251e-13	9.81409e-12	4.49623e-12	OAS2/MX1/USP18/OAS3/IFIT1/ISG15	6
BP	GO:0045069	regulation of viral genome replication	6/10	87/18800	1.70529e-12	5.48534e-11	2.51305e-11	OAS2/MX1/RSAD2/OAS3/IFIT1/ISG15	6
BP	GO:0048525	negative regulation of viral process	6/10	91/18800	2.24929e-12	6.20162e-11	2.84121e-11	OAS2/MX1/RSAD2/OAS3/IFIT1/ISG15	6
BP	GO:0019079	viral genome replication	6/10	134/18800	2.40317e-11	5.79764e-10	2.65613e-10	OAS2/MX1/RSAD2/OAS3/IFIT1/ISG15	6
BP	GO:1903900	regulation of viral life cycle	6/10	139/18800	3.0036e-11	6.44106e-10	2.95091e-10	OAS2/MX1/RSAD2/OAS3/IFIT1/ISG15	6
BP	GO:0071357	cellular response to type I interferon	5/10	58/18800	5.8342e-11	1.126e-09	5.15866e-10	OAS2/USP18/OAS3/IFIT1/ISG15	5
BP	GO:0050792	regulation of viral process	6/10	159/18800	6.79809e-11	1.19276e-09	5.4645e-10	OAS2/MX1/RSAD2/OAS3/IFIT1/ISG15	6
BP	GO:0019058	viral life cycle	6/10	317/18800	4.35008e-09	6.99638e-08	3.20532e-08	OAS2/MX1/RSAD2/OAS3/IFIT1/ISG15	6
BP	GO:0060337	type I interferon signaling pathway	4/10	56/18800	1.46276e-08	2.17164e-07	9.94916e-08	OAS2/USP18/OAS3/ISG15	4
BP	GO:0016032	viral process	6/10	418/18800	2.27033e-08	3.12981e-07	1.43389e-07	OAS2/MX1/RSAD2/OAS3/IFIT1/ISG15	6
BP	GO:0060339	negative regulation of type I interferon-mediated signaling pathway	3/10	20/18800	1.22962e-07	1.58211e-06	7.24828e-07	USP18/OAS3/ISG15	3
BP	GO:0032728	positive regulation of interferon-beta production	3/10	39/18800	9.80523e-07	1.18276e-05	5.41868e-06	OAS2/OAS3/ISG15	3
BP	GO:0060338	regulation of type I interferon-mediated signaling pathway	3/10	42/18800	1.23066e-06	1.39716e-05	6.40094e-06	USP18/OAS3/ISG15	3
BP	GO:0019221	cytokine-mediated signaling pathway	5/10	486/18800	2.56038e-06	2.74529e-05	1.25773e-05	OAS2/MX1/USP18/OAS3/ISG15	5
BP	GO:0032608	interferon-beta production	3/10	57/18800	3.12354e-06	3.01422e-05	1.38093e-05	OAS2/OAS3/ISG15	3
BP	GO:0032648	regulation of interferon-beta production	3/10	57/18800	3.12354e-06	3.01422e-05	1.38093e-05	OAS2/OAS3/ISG15	3
BP	GO:0032481	positive regulation of type I interferon production	3/10	58/18800	3.293e-06	3.02642e-05	1.38652e-05	OAS2/OAS3/ISG15	3
BP	GO:0045824	negative regulation of innate immune response	3/10	73/18800	6.60985e-06	5.79864e-05	2.65659e-05	USP18/OAS3/ISG15	3
BP	GO:0001960	negative regulation of cytokine-mediated signaling pathway	3/10	87/18800	1.12205e-05	9.41548e-05	4.31361e-05	USP18/OAS3/ISG15	3
BP	GO:0060761	negative regulation of response to cytokine stimulus	3/10	92/18800	1.32752e-05	0.000106755	4.89085e-05	USP18/OAS3/ISG15	3
BP	GO:0032479	regulation of type I interferon production	3/10	98/18800	1.60512e-05	0.000119149	5.45872e-05	OAS2/OAS3/ISG15	3
BP	GO:0032606	type I interferon production	3/10	98/18800	1.60512e-05	0.000119149	5.45872e-05	OAS2/OAS3/ISG15	3
BP	GO:0002831	regulation of response to biotic stimulus	4/10	351/18800	2.29505e-05	0.000164053	7.51594e-05	USP18/OAS3/IFIT1/ISG15	4
BP	GO:0002832	negative regulation of response to biotic stimulus	3/10	113/18800	2.46056e-05	0.000169603	7.7702e-05	USP18/OAS3/ISG15	3
BP	GO:0140374	antiviral innate immune response	2/10	17/18800	3.44858e-05	0.000229509	0.000105147	MX1/IFIT1	2
BP	GO:0032069	regulation of nuclease activity	2/10	21/18800	5.31897e-05	0.000342187	0.00015677	OAS2/OAS3	2
BP	GO:0001819	positive regulation of cytokine production	4/10	475/18800	7.48759e-05	0.000466163	0.000213568	OAS2/RSAD2/OAS3/ISG15	4
BP	GO:0001959	regulation of cytokine-mediated signaling pathway	3/10	166/18800	7.75176e-05	0.000467528	0.000214193	USP18/OAS3/ISG15	3
BP	GO:0060759	regulation of response to cytokine stimulus	3/10	178/18800	9.53693e-05	0.000550434	0.000252176	USP18/OAS3/ISG15	3
BP	GO:0050777	negative regulation of immune response	3/10	179/18800	9.69677e-05	0.000550434	0.000252176	USP18/OAS3/ISG15	3
BP	GO:0045088	regulation of innate immune response	3/10	231/18800	0.000206166	0.00113686	0.000520841	USP18/OAS3/ISG15	3
BP	GO:0031348	negative regulation of defense response	3/10	268/18800	0.000319194	0.00171124	0.000783986	USP18/OAS3/ISG15	3
BP	GO:0042742	defense response to bacterium	3/10	364/18800	0.000780749	0.00407256	0.0018658	OAS2/OAS3/ISG15	3
BP	GO:0002683	negative regulation of immune system process	3/10	425/18800	0.00122299	0.00621148	0.00284573	USP18/OAS3/ISG15	3
BP	GO:0032102	negative regulation of response to external stimulus	3/10	429/18800	0.00125651	0.0062181	0.00284876	USP18/OAS3/ISG15	3
BP	GO:0032760	positive regulation of tumor necrosis factor production	2/10	103/18800	0.00129989	0.00627199	0.00287345	OAS2/OAS3	2
BP	GO:1903557	positive regulation of tumor necrosis factor superfamily cytokine production	2/10	107/18800	0.00140174	0.00659843	0.00302301	OAS2/OAS3	2
BP	GO:0002221	pattern recognition receptor signaling pathway	2/10	176/18800	0.00373268	0.0171525	0.00785826	RSAD2/OAS3	2
BP	GO:0032640	tumor necrosis factor production	2/10	182/18800	0.00398547	0.0174817	0.00800908	OAS2/OAS3	2
BP	GO:0032680	regulation of tumor necrosis factor production	2/10	182/18800	0.00398547	0.0174817	0.00800908	OAS2/OAS3	2
BP	GO:0071706	tumor necrosis factor superfamily cytokine production	2/10	187/18800	0.00420211	0.0176306	0.00807728	OAS2/OAS3	2
BP	GO:1903555	regulation of tumor necrosis factor superfamily cytokine production	2/10	187/18800	0.00420211	0.0176306	0.00807728	OAS2/OAS3	2
BP	GO:0035457	cellular response to interferon-alpha	1/10	10/18800	0.0053077	0.0217955	0.00998538	IFIT3	1
BP	GO:0034163	regulation of toll-like receptor 9 signaling pathway	1/10	11/18800	0.00583708	0.0220893	0.01012	RSAD2	1
BP	GO:0039530	MDA-5 signaling pathway	1/10	11/18800	0.00583708	0.0220893	0.01012	OAS3	1
BP	GO:0071609	chemokine (C-C motif) ligand 5 production	1/10	11/18800	0.00583708	0.0220893	0.01012	OAS3	1
BP	GO:0071649	regulation of chemokine (C-C motif) ligand 5 production	1/10	11/18800	0.00583708	0.0220893	0.01012	OAS3	1
BP	GO:0034154	toll-like receptor 7 signaling pathway	1/10	12/18800	0.0063662	0.0231826	0.0106209	RSAD2	1
BP	GO:0051095	regulation of helicase activity	1/10	12/18800	0.0063662	0.0231826	0.0106209	IFIT1	1
BP	GO:0035745	T-helper 2 cell cytokine production	1/10	13/18800	0.00689506	0.0241954	0.0110849	RSAD2	1
BP	GO:2000551	regulation of T-helper 2 cell cytokine production	1/10	13/18800	0.00689506	0.0241954	0.0110849	RSAD2	1
BP	GO:0071639	positive regulation of monocyte chemotactic protein-1 production	1/10	15/18800	0.00795203	0.0274061	0.0125558	OAS3	1
BP	GO:0002830	positive regulation of type 2 immune response	1/10	17/18800	0.00900799	0.0305008	0.0139736	RSAD2	1
BP	GO:0071360	cellular response to exogenous dsRNA	1/10	18/18800	0.00953559	0.0306728	0.0140525	IFIT1	1
BP	GO:0072567	chemokine (C-X-C motif) ligand 2 production	1/10	18/18800	0.00953559	0.0306728	0.0140525	OAS3	1
BP	GO:2000341	regulation of chemokine (C-X-C motif) ligand 2 production	1/10	18/18800	0.00953559	0.0306728	0.0140525	OAS3	1
BP	GO:0034162	toll-like receptor 9 signaling pathway	1/10	19/18800	0.0100629	0.031325	0.0143512	RSAD2	1
BP	GO:0035743	CD4-positive, alpha-beta T cell cytokine production	1/10	19/18800	0.0100629	0.031325	0.0143512	RSAD2	1
BP	GO:0035455	response to interferon-alpha	1/10	20/18800	0.01059	0.0324425	0.0148632	IFIT3	1
BP	GO:0071605	monocyte chemotactic protein-1 production	1/10	21/18800	0.0111169	0.0330086	0.0151226	OAS3	1
BP	GO:0071637	regulation of monocyte chemotactic protein-1 production	1/10	21/18800	0.0111169	0.0330086	0.0151226	OAS3	1
BP	GO:0032780	negative regulation of ATP-dependent activity	1/10	22/18800	0.0116435	0.0340483	0.0155989	IFIT1	1
BP	GO:0071359	cellular response to dsRNA	1/10	23/18800	0.0121698	0.0350563	0.0160607	IFIT1	1
BP	GO:0002726	positive regulation of T cell cytokine production	1/10	26/18800	0.0137473	0.0384526	0.0176167	RSAD2	1
BP	GO:0032682	negative regulation of chemokine production	1/10	26/18800	0.0137473	0.0384526	0.0176167	OAS3	1
BP	GO:0039529	RIG-I signaling pathway	1/10	27/18800	0.0142726	0.0393517	0.0180286	OAS3	1
BP	GO:0034123	positive regulation of toll-like receptor signaling pathway	1/10	28/18800	0.0147977	0.0402248	0.0184286	RSAD2	1
BP	GO:0002828	regulation of type 2 immune response	1/10	32/18800	0.0168955	0.0446689	0.0204646	RSAD2	1
BP	GO:0045070	positive regulation of viral genome replication	1/10	32/18800	0.0168955	0.0446689	0.0204646	IFIT1	1
BP	GO:0045648	positive regulation of erythrocyte differentiation	1/10	33/18800	0.0174193	0.0454315	0.020814	ISG15	1
BP	GO:0039528	cytoplasmic pattern recognition receptor signaling pathway in response to virus	1/10	34/18800	0.0179429	0.046173	0.0211537	OAS3	1
BP	GO:0042092	type 2 immune response	1/10	37/18800	0.0195121	0.0495504	0.022701	RSAD2	1
BP	GO:0002369	T cell cytokine production	1/10	38/18800	0.0200347	0.0495729	0.0227114	RSAD2	1
BP	GO:0002724	regulation of T cell cytokine production	1/10	38/18800	0.0200347	0.0495729	0.0227114	RSAD2	1
BP	GO:0032733	positive regulation of interleukin-10 production	1/10	41/18800	0.0216008	0.0527717	0.0241768	ISG15	1
BP	GO:0030501	positive regulation of bone mineralization	1/10	42/18800	0.0221224	0.0533703	0.0244511	ISG15	1
BP	GO:0007595	lactation	1/10	44/18800	0.0231648	0.054522	0.0249787	OAS2	1
BP	GO:0062208	positive regulation of pattern recognition receptor signaling pathway	1/10	44/18800	0.0231648	0.054522	0.0249787	RSAD2	1
BP	GO:0045646	regulation of erythrocyte differentiation	1/10	47/18800	0.0247265	0.0574965	0.0263415	ISG15	1
BP	GO:0002764	immune response-regulating signaling pathway	2/10	482/18800	0.0257578	0.0585048	0.0268034	RSAD2/OAS3	2
BP	GO:0043330	response to exogenous dsRNA	1/10	49/18800	0.0257663	0.0585048	0.0268034	IFIT1	1
BP	GO:0045778	positive regulation of ossification	1/10	51/18800	0.0268052	0.0601559	0.0275598	ISG15	1
BP	GO:0070169	positive regulation of biomineral tissue development	1/10	52/18800	0.0273243	0.0606159	0.0277706	ISG15	1
BP	GO:0110151	positive regulation of biomineralization	1/10	53/18800	0.0278431	0.061065	0.0279763	ISG15	1
BP	GO:0043331	response to dsRNA	1/10	56/18800	0.0293981	0.0637508	0.0292068	IFIT1	1
BP	GO:0002711	positive regulation of T cell mediated immunity	1/10	59/18800	0.0309508	0.0663722	0.0304078	RSAD2	1
BP	GO:0002753	cytoplasmic pattern recognition receptor signaling pathway	1/10	60/18800	0.0314678	0.0667395	0.030576	OAS3	1
BP	GO:0048524	positive regulation of viral process	1/10	61/18800	0.0319847	0.0670983	0.0307404	IFIT1	1
BP	GO:0032613	interleukin-10 production	1/10	63/18800	0.0330176	0.0677914	0.031058	ISG15	1
BP	GO:0032653	regulation of interleukin-10 production	1/10	63/18800	0.0330176	0.0677914	0.031058	ISG15	1
BP	GO:0002720	positive regulation of cytokine production involved in immune response	1/10	68/18800	0.0355955	0.0715618	0.0327853	RSAD2	1
BP	GO:0050709	negative regulation of protein secretion	1/10	68/18800	0.0355955	0.0715618	0.0327853	RSAD2	1
BP	GO:0032722	positive regulation of chemokine production	1/10	70/18800	0.0366249	0.0728723	0.0333857	OAS3	1
BP	GO:0043462	regulation of ATP-dependent activity	1/10	73/18800	0.0381673	0.0751661	0.0344366	IFIT1	1
BP	GO:0050688	regulation of defense response to virus	1/10	74/18800	0.0386809	0.0754081	0.0345475	IFIT1	1
BP	GO:0034121	regulation of toll-like receptor signaling pathway	1/10	76/18800	0.0397073	0.0766352	0.0351096	RSAD2	1
BP	GO:0032729	positive regulation of interferon-gamma production	1/10	77/18800	0.0402202	0.0768564	0.035211	ISG15	1
BP	GO:0030500	regulation of bone mineralization	1/10	81/18800	0.0422692	0.07998	0.036642	ISG15	1
BP	GO:0043367	CD4-positive, alpha-beta T cell differentiation	1/10	82/18800	0.0427808	0.0801622	0.0367255	RSAD2	1
BP	GO:0031397	negative regulation of protein ubiquitination	1/10	84/18800	0.0438034	0.081289	0.0372417	ISG15	1
BP	GO:0098586	cellular response to virus	1/10	85/18800	0.0443143	0.0814539	0.0373173	OAS3	1
BP	GO:0002709	regulation of T cell mediated immunity	1/10	88/18800	0.0458455	0.0834734	0.0382425	RSAD2	1
BP	GO:0007589	body fluid secretion	1/10	89/18800	0.0463554	0.083613	0.0383065	OAS2	1
BP	GO:0032091	negative regulation of protein binding	1/10	96/18800	0.049918	0.0877696	0.0402108	IFIT1	1
BP	GO:1903321	negative regulation of protein modification by small protein conjugation or removal	1/10	96/18800	0.049918	0.0877696	0.0402108	ISG15	1
BP	GO:0032642	regulation of chemokine production	1/10	97/18800	0.0504259	0.0877696	0.0402108	OAS3	1
BP	GO:0002718	regulation of cytokine production involved in immune response	1/10	98/18800	0.0509336	0.0877696	0.0402108	RSAD2	1
BP	GO:0032602	chemokine production	1/10	98/18800	0.0509336	0.0877696	0.0402108	OAS3	1
BP	GO:0045639	positive regulation of myeloid cell differentiation	1/10	99/18800	0.0514411	0.0878596	0.040252	ISG15	1
BP	GO:0002367	cytokine production involved in immune response	1/10	100/18800	0.0519483	0.0879476	0.0402923	RSAD2	1
BP	GO:0070167	regulation of biomineral tissue development	1/10	101/18800	0.0524553	0.0880337	0.0403318	ISG15	1
BP	GO:0035710	CD4-positive, alpha-beta T cell activation	1/10	102/18800	0.052962	0.0881179	0.0403703	RSAD2	1
BP	GO:0110149	regulation of biomineralization	1/10	103/18800	0.0534685	0.0882002	0.0404081	ISG15	1
BP	GO:0062207	regulation of pattern recognition receptor signaling pathway	1/10	106/18800	0.0549865	0.0899356	0.0412031	RSAD2	1
BP	GO:0007229	integrin-mediated signaling pathway	1/10	107/18800	0.0554921	0.0899997	0.0412325	ISG15	1
BP	GO:0002824	positive regulation of adaptive immune response based on somatic recombination of immune receptors built from immunoglobulin superfamily domains	1/10	110/18800	0.0570071	0.0916865	0.0420053	RSAD2	1
BP	GO:0046632	alpha-beta T cell differentiation	1/10	111/18800	0.0575117	0.0917335	0.0420268	RSAD2	1
BP	GO:0002456	T cell mediated immunity	1/10	112/18800	0.058016	0.0917794	0.0420478	RSAD2	1
BP	GO:0002821	positive regulation of adaptive immune response	1/10	115/18800	0.0595274	0.0927225	0.0424799	RSAD2	1
BP	GO:0002708	positive regulation of lymphocyte mediated immunity	1/10	117/18800	0.0605339	0.0927225	0.0424799	RSAD2	1
BP	GO:0032609	interferon-gamma production	1/10	117/18800	0.0605339	0.0927225	0.0424799	ISG15	1
BP	GO:0032649	regulation of interferon-gamma production	1/10	117/18800	0.0605339	0.0927225	0.0424799	ISG15	1
BP	GO:0030278	regulation of ossification	1/10	118/18800	0.0610367	0.0927566	0.0424955	ISG15	1
BP	GO:0002702	positive regulation of production of molecular mediator of immune response	1/10	120/18800	0.0620417	0.0935472	0.0428577	RSAD2	1
BP	GO:0030282	bone mineralization	1/10	121/18800	0.0625438	0.0935733	0.0428697	ISG15	1
BP	GO:0002224	toll-like receptor signaling pathway	1/10	123/18800	0.0635473	0.093647	0.0429034	RSAD2	1
BP	GO:0030218	erythrocyte differentiation	1/10	124/18800	0.0640487	0.093647	0.0429034	ISG15	1
BP	GO:0051224	negative regulation of protein transport	1/10	124/18800	0.0640487	0.093647	0.0429034	RSAD2	1
BP	GO:0070585	protein localization to mitochondrion	1/10	125/18800	0.0645498	0.0936701	0.042914	ISG15	1
BP	GO:1904950	negative regulation of establishment of protein localization	1/10	128/18800	0.0660519	0.0951344	0.0435849	RSAD2	1
BP	GO:0034101	erythrocyte homeostasis	1/10	133/18800	0.0685504	0.0980016	0.0448985	ISG15	1
BP	GO:0030879	mammary gland development	1/10	135/18800	0.0695481	0.0986969	0.045217	OAS2	1
CC	GO:0018995	host cellular component	1/10	10/19594	0.00509307	0.0407445	0.0294862	IFIT1	1
CC	GO:0043657	host cell	1/10	10/19594	0.00509307	0.0407445	0.0294862	IFIT1	1
MF	GO:0070566	adenylyltransferase activity	2/10	30/18410	0.000114584	0.0028646	0.00168861	OAS2/OAS3	2
MF	GO:0003725	double-stranded RNA binding	2/10	75/18410	0.000721495	0.00901869	0.00531628	OAS2/OAS3	2
MF	GO:0016779	nucleotidyltransferase activity	2/10	132/18410	0.0022111	0.0184259	0.0108616	OAS2/OAS3	2
MF	GO:0031386	protein tag	1/10	13/18410	0.0070407	0.0440044	0.0259394	ISG15	1
MF	GO:0005525	GTP binding	2/10	379/18410	0.0170523	0.0677524	0.0399383	MX1/IFI44L	2
MF	GO:0019001	guanyl nucleotide binding	2/10	401/18410	0.0189707	0.0677524	0.0399383	MX1/IFI44L	2
MF	GO:0032561	guanyl ribonucleotide binding	2/10	401/18410	0.0189707	0.0677524	0.0399383	MX1/IFI44L	2
MF	GO:0051539	4 iron, 4 sulfur cluster binding	1/10	41/18410	0.022054	0.0689187	0.0406257	RSAD2	1
MF	GO:0043621	protein self-association	1/10	63/18410	0.0337065	0.08139	0.0479773	RSAD2	1
MF	GO:0051536	iron-sulfur cluster binding	1/10	67/18410	0.0358116	0.08139	0.0479773	RSAD2	1
MF	GO:0051540	metal cluster binding	1/10	67/18410	0.0358116	0.08139	0.0479773	RSAD2	1
KEGG	hsa05160	Hepatitis C	5/6	157/8164	1.45862e-08	1.45862e-07	1.53539e-08	OAS2/MX1/RSAD2/OAS3/IFIT1	5
KEGG	hsa05164	Influenza A	4/6	171/8164	2.69839e-06	1.3492e-05	1.42021e-06	OAS2/MX1/RSAD2/OAS3	4
KEGG	hsa05171	Coronavirus disease - COVID-19	4/6	232/8164	9.11663e-06	3.03888e-05	3.19882e-06	OAS2/MX1/OAS3/ISG15	4
KEGG	hsa05162	Measles	3/6	139/8164	9.30509e-05	0.000232627	2.44871e-05	OAS2/MX1/OAS3	3
KEGG	hsa05169	Epstein-Barr virus infection	3/6	202/8164	0.000282513	0.000565025	5.94763e-05	OAS2/OAS3/ISG15	3
KEGG	hsa04621	NOD-like receptor signaling pathway	2/6	184/8164	0.00713937	0.011899	0.00125252	OAS2/OAS3	2
KEGG	hsa05165	Human papillomavirus infection	2/6	331/8164	0.0220598	0.031514	0.00331727	MX1/ISG15	2
KEGG	hsa03250	Viral life cycle - HIV-1	1/6	63/8164	0.0454304	0.0503702	0.00530213	MX1	1
KEGG	hsa05168	Herpes simplex virus 1 infection	2/6	495/8164	0.046756	0.0503702	0.00530213	OAS2/OAS3	2
KEGG	hsa04622	RIG-I-like receptor signaling pathway	1/6	70/8164	0.0503702	0.0503702	0.00530213	ISG15	1

## Sheet: Table S4
ONTOLOGY	ID	Description	GeneRatio	BgRatio	pvalue	p.adjust	qvalue	geneID	Count
BP	GO:0034340	response to type I interferon	5/7	64/18800	8.1429e-12	1.01786e-09	3.08573e-10	MX1/OAS3/USP18/IFI27/ISG15	5
BP	GO:0009615	response to virus	6/7	392/18800	5.44256e-10	3.4016e-08	1.03122e-08	IFI44/IFI44L/MX1/OAS3/IFI27/ISG15	6
BP	GO:0060337	type I interferon signaling pathway	4/7	56/18800	2.45419e-09	8.85689e-08	2.68503e-08	OAS3/USP18/IFI27/ISG15	4
BP	GO:0071357	cellular response to type I interferon	4/7	58/18800	2.8342e-09	8.85689e-08	2.68503e-08	OAS3/USP18/IFI27/ISG15	4
BP	GO:0051607	defense response to virus	5/7	290/18800	1.72804e-08	3.66269e-07	1.11037e-07	IFI44L/MX1/OAS3/IFI27/ISG15	5
BP	GO:0140546	defense response to symbiont	5/7	291/18800	1.75809e-08	3.66269e-07	1.11037e-07	IFI44L/MX1/OAS3/IFI27/ISG15	5
BP	GO:0060339	negative regulation of type I interferon-mediated signaling pathway	3/7	20/18800	3.59369e-08	6.41731e-07	1.94546e-07	OAS3/USP18/ISG15	3
BP	GO:0019079	viral genome replication	4/7	134/18800	8.49472e-08	1.3273e-06	4.02382e-07	MX1/OAS3/IFI27/ISG15	4
BP	GO:0019221	cytokine-mediated signaling pathway	5/7	486/18800	2.27593e-07	3.16102e-06	9.58288e-07	MX1/OAS3/USP18/IFI27/ISG15	5
BP	GO:0060338	regulation of type I interferon-mediated signaling pathway	3/7	42/18800	3.60622e-07	4.50777e-06	1.36657e-06	OAS3/USP18/ISG15	3
BP	GO:0045071	negative regulation of viral genome replication	3/7	57/18800	9.16944e-07	1.04198e-05	3.15885e-06	MX1/OAS3/ISG15	3
BP	GO:0045824	negative regulation of innate immune response	3/7	73/18800	1.94411e-06	2.02511e-05	6.13928e-06	OAS3/USP18/ISG15	3
BP	GO:0019058	viral life cycle	4/7	317/18800	2.66746e-06	2.56486e-05	7.77558e-06	MX1/OAS3/IFI27/ISG15	4
BP	GO:0001960	negative regulation of cytokine-mediated signaling pathway	3/7	87/18800	3.30575e-06	2.75479e-05	8.35137e-06	OAS3/USP18/ISG15	3
BP	GO:0045069	regulation of viral genome replication	3/7	87/18800	3.30575e-06	2.75479e-05	8.35137e-06	MX1/OAS3/ISG15	3
BP	GO:0048525	negative regulation of viral process	3/7	91/18800	3.78642e-06	2.87752e-05	8.72343e-06	MX1/OAS3/ISG15	3
BP	GO:0060761	negative regulation of response to cytokine stimulus	3/7	92/18800	3.91343e-06	2.87752e-05	8.72343e-06	OAS3/USP18/ISG15	3
BP	GO:0002832	negative regulation of response to biotic stimulus	3/7	113/18800	7.27185e-06	5.0499e-05	1.53092e-05	OAS3/USP18/ISG15	3
BP	GO:0016032	viral process	4/7	418/18800	7.99619e-06	5.26065e-05	1.59481e-05	MX1/OAS3/IFI27/ISG15	4
BP	GO:1903900	regulation of viral life cycle	3/7	139/18800	1.35466e-05	8.46663e-05	2.56673e-05	MX1/OAS3/ISG15	3
BP	GO:0050792	regulation of viral process	3/7	159/18800	2.02664e-05	0.000120633	3.6571e-05	MX1/OAS3/ISG15	3
BP	GO:0001959	regulation of cytokine-mediated signaling pathway	3/7	166/18800	2.30553e-05	0.000130996	3.97125e-05	OAS3/USP18/ISG15	3
BP	GO:0060759	regulation of response to cytokine stimulus	3/7	178/18800	2.84057e-05	0.000150444	4.56083e-05	OAS3/USP18/ISG15	3
BP	GO:0050777	negative regulation of immune response	3/7	179/18800	2.88852e-05	0.000150444	4.56083e-05	OAS3/USP18/ISG15	3
BP	GO:0045088	regulation of innate immune response	3/7	231/18800	6.17984e-05	0.000308992	9.36733e-05	OAS3/USP18/ISG15	3
BP	GO:0032728	positive regulation of interferon-beta production	2/7	39/18800	8.74831e-05	0.000420592	0.000127506	OAS3/ISG15	2
BP	GO:0031348	negative regulation of defense response	3/7	268/18800	9.61046e-05	0.000444929	0.000134884	OAS3/USP18/ISG15	3
BP	GO:0032608	interferon-beta production	2/7	57/18800	0.000187824	0.000809587	0.000245433	OAS3/ISG15	2
BP	GO:0032648	regulation of interferon-beta production	2/7	57/18800	0.000187824	0.000809587	0.000245433	OAS3/ISG15	2
BP	GO:0032481	positive regulation of type I interferon production	2/7	58/18800	0.000194498	0.000810407	0.000245681	OAS3/ISG15	2
BP	GO:0002831	regulation of response to biotic stimulus	3/7	351/18800	0.000213603	0.000861302	0.000261111	OAS3/USP18/ISG15	3
BP	GO:0002683	negative regulation of immune system process	3/7	425/18800	0.00037524	0.00146103	0.000442921	OAS3/USP18/ISG15	3
BP	GO:0032102	negative regulation of response to external stimulus	3/7	429/18800	0.000385711	0.00146103	0.000442921	OAS3/USP18/ISG15	3
BP	GO:0032479	regulation of type I interferon production	2/7	98/18800	0.000555296	0.0019832	0.000601223	OAS3/ISG15	2
BP	GO:0032606	type I interferon production	2/7	98/18800	0.000555296	0.0019832	0.000601223	OAS3/ISG15	2
BP	GO:0039530	MDA-5 signaling pathway	1/7	11/18800	0.00408921	0.0134514	0.00407789	OAS3	1
BP	GO:0071609	chemokine (C-C motif) ligand 5 production	1/7	11/18800	0.00408921	0.0134514	0.00407789	OAS3	1
BP	GO:0071649	regulation of chemokine (C-C motif) ligand 5 production	1/7	11/18800	0.00408921	0.0134514	0.00407789	OAS3	1
BP	GO:0071639	positive regulation of monocyte chemotactic protein-1 production	1/7	15/18800	0.00557264	0.017861	0.00541471	OAS3	1
BP	GO:0140374	antiviral innate immune response	1/7	17/18800	0.00631365	0.0197301	0.00598135	MX1	1
BP	GO:0072567	chemokine (C-X-C motif) ligand 2 production	1/7	18/18800	0.00668397	0.0198928	0.00603065	OAS3	1
BP	GO:2000341	regulation of chemokine (C-X-C motif) ligand 2 production	1/7	18/18800	0.00668397	0.0198928	0.00603065	OAS3	1
BP	GO:0042742	defense response to bacterium	2/7	364/18800	0.0073615	0.0207293	0.00628427	OAS3/ISG15	2
BP	GO:0044827	modulation by host of viral genome replication	1/7	20/18800	0.00742427	0.0207293	0.00628427	IFI27	1
BP	GO:0032069	regulation of nuclease activity	1/7	21/18800	0.00779423	0.0207293	0.00628427	OAS3	1
BP	GO:0071605	monocyte chemotactic protein-1 production	1/7	21/18800	0.00779423	0.0207293	0.00628427	OAS3	1
BP	GO:0071637	regulation of monocyte chemotactic protein-1 production	1/7	21/18800	0.00779423	0.0207293	0.00628427	OAS3	1
BP	GO:0032682	negative regulation of chemokine production	1/7	26/18800	0.00964231	0.0251102	0.00761235	OAS3	1
BP	GO:0039529	RIG-I signaling pathway	1/7	27/18800	0.0100116	0.0255397	0.00774257	OAS3	1
BP	GO:0046825	regulation of protein export from nucleus	1/7	31/18800	0.0114874	0.0287186	0.00870627	IFI27	1
BP	GO:0044788	modulation by host of viral process	1/7	32/18800	0.0118561	0.0290037	0.0087927	IFI27	1
BP	GO:0045648	positive regulation of erythrocyte differentiation	1/7	33/18800	0.0122247	0.0290037	0.0087927	ISG15	1
BP	GO:0001819	positive regulation of cytokine production	2/7	475/18800	0.0122976	0.0290037	0.0087927	OAS3/ISG15	2
BP	GO:0039528	cytoplasmic pattern recognition receptor signaling pathway in response to virus	1/7	34/18800	0.0125931	0.0291507	0.00883726	OAS3	1
BP	GO:0032733	positive regulation of interleukin-10 production	1/7	41/18800	0.0151688	0.0344747	0.0104513	ISG15	1
BP	GO:0030501	positive regulation of bone mineralization	1/7	42/18800	0.0155363	0.0346793	0.0105133	ISG15	1
BP	GO:0045646	regulation of erythrocyte differentiation	1/7	47/18800	0.017372	0.0380966	0.0115493	ISG15	1
BP	GO:0045778	positive regulation of ossification	1/7	51/18800	0.0188385	0.0406002	0.0123083	ISG15	1
BP	GO:0070169	positive regulation of biomineral tissue development	1/7	52/18800	0.0192048	0.0406882	0.0123349	ISG15	1
BP	GO:0110151	positive regulation of biomineralization	1/7	53/18800	0.019571	0.040773	0.0123606	ISG15	1
BP	GO:0006611	protein export from nucleus	1/7	58/18800	0.0214003	0.043853	0.0132944	IFI27	1
BP	GO:0002753	cytoplasmic pattern recognition receptor signaling pathway	1/7	60/18800	0.0221312	0.0446193	0.0135267	OAS3	1
BP	GO:0032613	interleukin-10 production	1/7	63/18800	0.0232266	0.0453645	0.0137526	ISG15	1
BP	GO:0032653	regulation of interleukin-10 production	1/7	63/18800	0.0232266	0.0453645	0.0137526	ISG15	1
BP	GO:0051851	modulation by host of symbiont process	1/7	67/18800	0.0246856	0.046753	0.0141735	IFI27	1
BP	GO:0070936	protein K48-linked ubiquitination	1/7	67/18800	0.0246856	0.046753	0.0141735	IFI27	1
BP	GO:0032722	positive regulation of chemokine production	1/7	70/18800	0.0257786	0.0480943	0.0145802	OAS3	1
BP	GO:0032729	positive regulation of interferon-gamma production	1/7	77/18800	0.0283248	0.0520676	0.0157847	ISG15	1
BP	GO:0030500	regulation of bone mineralization	1/7	81/18800	0.0297772	0.0539442	0.0163536	ISG15	1
BP	GO:0031397	negative regulation of protein ubiquitination	1/7	84/18800	0.0308653	0.0549785	0.0166672	ISG15	1
BP	GO:0098586	cellular response to virus	1/7	85/18800	0.0312278	0.0549785	0.0166672	OAS3	1
BP	GO:1903321	negative regulation of protein modification by small protein conjugation or removal	1/7	96/18800	0.0352073	0.0595197	0.0180439	ISG15	1
BP	GO:0032642	regulation of chemokine production	1/7	97/18800	0.0355683	0.0595197	0.0180439	OAS3	1
BP	GO:0032602	chemokine production	1/7	98/18800	0.0359293	0.0595197	0.0180439	OAS3	1
BP	GO:0045639	positive regulation of myeloid cell differentiation	1/7	99/18800	0.0362901	0.0595197	0.0180439	ISG15	1
BP	GO:0051702	biological process involved in interaction with symbiont	1/7	101/18800	0.0370115	0.0595197	0.0180439	IFI27	1
BP	GO:0070167	regulation of biomineral tissue development	1/7	101/18800	0.0370115	0.0595197	0.0180439	ISG15	1
BP	GO:0032760	positive regulation of tumor necrosis factor production	1/7	103/18800	0.0377324	0.0595197	0.0180439	OAS3	1
BP	GO:0110149	regulation of biomineralization	1/7	103/18800	0.0377324	0.0595197	0.0180439	ISG15	1
BP	GO:0046822	regulation of nucleocytoplasmic transport	1/7	104/18800	0.0380926	0.0595197	0.0180439	IFI27	1
BP	GO:0007229	integrin-mediated signaling pathway	1/7	107/18800	0.0391727	0.0597145	0.0181029	ISG15	1
BP	GO:1903557	positive regulation of tumor necrosis factor superfamily cytokine production	1/7	107/18800	0.0391727	0.0597145	0.0181029	OAS3	1
BP	GO:0032609	interferon-gamma production	1/7	117/18800	0.0427656	0.063418	0.0192257	ISG15	1
BP	GO:0032649	regulation of interferon-gamma production	1/7	117/18800	0.0427656	0.063418	0.0192257	ISG15	1
BP	GO:0030278	regulation of ossification	1/7	118/18800	0.0431242	0.063418	0.0192257	ISG15	1
BP	GO:0030282	bone mineralization	1/7	121/18800	0.0441995	0.0642434	0.0194759	ISG15	1
BP	GO:0030218	erythrocyte differentiation	1/7	124/18800	0.0452737	0.0648175	0.0196499	ISG15	1
BP	GO:0070585	protein localization to mitochondrion	1/7	125/18800	0.0456315	0.0648175	0.0196499	ISG15	1
BP	GO:0034101	erythrocyte homeostasis	1/7	133/18800	0.0484901	0.0681041	0.0206463	ISG15	1
BP	GO:0016579	protein deubiquitination	1/7	156/18800	0.0566678	0.0778404	0.0235979	USP18	1
BP	GO:0051168	nuclear export	1/7	156/18800	0.0566678	0.0778404	0.0235979	IFI27	1
BP	GO:0002262	myeloid cell homeostasis	1/7	160/18800	0.0580838	0.0789183	0.0239247	ISG15	1
BP	GO:0031214	biomineral tissue development	1/7	170/18800	0.061616	0.0828172	0.0251067	ISG15	1
BP	GO:0110148	biomineralization	1/7	172/18800	0.062321	0.0828737	0.0251238	ISG15	1
BP	GO:0070646	protein modification by small protein removal	1/7	174/18800	0.0630256	0.0829285	0.0251404	USP18	1
BP	GO:0002221	pattern recognition receptor signaling pathway	1/7	176/18800	0.0637298	0.0829815	0.0251565	OAS3	1
BP	GO:0032640	tumor necrosis factor production	1/7	182/18800	0.0658395	0.083979	0.0254589	OAS3	1
BP	GO:0032680	regulation of tumor necrosis factor production	1/7	182/18800	0.0658395	0.083979	0.0254589	OAS3	1
BP	GO:0071706	tumor necrosis factor superfamily cytokine production	1/7	187/18800	0.0675945	0.0844931	0.0256148	OAS3	1
BP	GO:1903555	regulation of tumor necrosis factor superfamily cytokine production	1/7	187/18800	0.0675945	0.0844931	0.0256148	OAS3	1
BP	GO:0031334	positive regulation of protein-containing complex assembly	1/7	194/18800	0.0700468	0.0866915	0.0262812	ISG15	1
BP	GO:0045637	regulation of myeloid cell differentiation	1/7	208/18800	0.0749347	0.0918317	0.0278395	ISG15	1
BP	GO:0031396	regulation of protein ubiquitination	1/7	213/18800	0.076675	0.0930522	0.0282095	ISG15	1
BP	GO:0097191	extrinsic apoptotic signaling pathway	1/7	221/18800	0.0794537	0.0954973	0.0289507	IFI27	1
BP	GO:0033157	regulation of intracellular protein transport	1/7	224/18800	0.0804939	0.0958261	0.0290504	IFI27	1
CC	GO:0031965	nuclear membrane	2/7	300/19594	0.0046635	0.0559619	0.0294537	MX1/IFI27	2
CC	GO:0005635	nuclear envelope	2/7	479/19594	0.0115444	0.0585485	0.030815	MX1/IFI27	2
CC	GO:0022627	cytosolic small ribosomal subunit	1/7	43/19594	0.0152634	0.0585485	0.030815	ISG15	1
CC	GO:0005637	nuclear inner membrane	1/7	61/19594	0.0215932	0.0585485	0.030815	IFI27	1
CC	GO:0015935	small ribosomal subunit	1/7	69/19594	0.0243952	0.0585485	0.030815	ISG15	1
CC	GO:0022626	cytosolic ribosome	1/7	102/19594	0.035881	0.0717619	0.0377694	ISG15	1
CC	GO:0044391	ribosomal subunit	1/7	178/19594	0.0618931	0.0880067	0.0463193	ISG15	1
CC	GO:0005741	mitochondrial outer membrane	1/7	205/19594	0.0709882	0.0880067	0.0463193	IFI27	1
CC	GO:0005840	ribosome	1/7	229/19594	0.0790092	0.0880067	0.0463193	ISG15	1
CC	GO:0031968	organelle outer membrane	1/7	232/19594	0.0800077	0.0880067	0.0463193	IFI27	1
CC	GO:0019867	outer membrane	1/7	234/19594	0.0806728	0.0880067	0.0463193	IFI27	1
MF	GO:0031386	protein tag	1/7	13/18410	0.00493331	0.0425211	0.0214065	ISG15	1
MF	GO:0005521	lamin binding	1/7	16/18410	0.0060688	0.0425211	0.0214065	IFI27	1
MF	GO:0005525	GTP binding	2/7	379/18410	0.00828926	0.0425211	0.0214065	IFI44L/MX1	2
MF	GO:0019001	guanyl nucleotide binding	2/7	401/18410	0.00924372	0.0425211	0.0214065	IFI44L/MX1	2
MF	GO:0032561	guanyl ribonucleotide binding	2/7	401/18410	0.00924372	0.0425211	0.0214065	IFI44L/MX1	2
MF	GO:0070566	adenylyltransferase activity	1/7	30/18410	0.0113531	0.0435201	0.0219094	OAS3	1
MF	GO:0003725	double-stranded RNA binding	1/7	75/18410	0.0281755	0.0925766	0.0466061	OAS3	1
MF	GO:0004843	cysteine-type deubiquitinase activity	1/7	106/18410	0.039621	0.0941681	0.0474073	USP18	1
MF	GO:0101005	deubiquitinase activity	1/7	113/18410	0.0421894	0.0941681	0.0474073	USP18	1
MF	GO:0004197	cysteine-type endopeptidase activity	1/7	120/18410	0.0447519	0.0941681	0.0474073	USP18	1
MF	GO:0019783	ubiquitin-like protein peptidase activity	1/7	124/18410	0.0462136	0.0941681	0.0474073	USP18	1
MF	GO:0016779	nucleotidyltransferase activity	1/7	132/18410	0.0491312	0.0941681	0.0474073	OAS3	1
KEGG	hsa05171	Coronavirus disease - COVID-19	3/3	232/8164	2.2661e-05	0.00022661	4.77073e-05	MX1/OAS3/ISG15	3
KEGG	hsa05162	Measles	2/3	139/8164	0.000853837	0.00322639	0.00067924	MX1/OAS3	2
KEGG	hsa05160	Hepatitis C	2/3	157/8164	0.00108858	0.00322639	0.00067924	MX1/OAS3	2
KEGG	hsa05164	Influenza A	2/3	171/8164	0.00129056	0.00322639	0.00067924	MX1/OAS3	2
KEGG	hsa05169	Epstein-Barr virus infection	2/3	202/8164	0.00179789	0.00359578	0.000757006	OAS3/ISG15	2
KEGG	hsa05165	Human papillomavirus infection	2/3	331/8164	0.00478498	0.00797497	0.00167894	MX1/ISG15	2
KEGG	hsa03250	Viral life cycle - HIV-1	1/3	63/8164	0.022975	0.0318823	0.00671207	MX1	1
KEGG	hsa04622	RIG-I-like receptor signaling pathway	1/3	70/8164	0.0255059	0.0318823	0.00671207	ISG15	1
KEGG	hsa04621	NOD-like receptor signaling pathway	1/3	184/8164	0.0661094	0.0734549	0.0154642	OAS3	1

## Sheet: Table S5
mirnet	mir_id	mir_acc	symbol	embl	entrez	experiment	pmid	mirtarbase	tarbase	mirecords	tissue
mirnet-hsa-13849	hsa-mir-26b-5p	MIMAT0000083	IFI44	ENSG00000137965	10561	Microarray	19088304	1	1	0	Unspecified
mirnet-hsa-13928	hsa-mir-26b-5p	MIMAT0000083	USP18	ENSG00000184979	11274	Microarray	19088304	1	1	0	Unspecified
mirnet-hsa-24148	hsa-mir-192-5p	MIMAT0000222	USP18	ENSG00000184979	11274	Microarray	19074876	1	1	0	Unspecified
mirnet-hsa-32234	hsa-mir-204-5p	MIMAT0000265	MX1	ENSG00000157601	4599	Luciferase reporter assay	27121770	1	0	0	Unspecified
mirnet-hsa-32913	hsa-mir-211-5p	MIMAT0000268	MX1	ENSG00000157601	4599	Luciferase reporter assay	27121770	1	0	0	Unspecified
mirnet-hsa-33843	hsa-mir-215-5p	MIMAT0000272	USP18	ENSG00000184979	11274	Microarray	19074876	1	0	0	Unspecified
mirnet-hsa-35554	hsa-mir-221-3p	MIMAT0000278	USP18	ENSG00000184979	11274	Microarray//Reporter assay	20018759	1	1	0	Unspecified
mirnet-hsa-37627	hsa-mir-1-3p	MIMAT0000416	ISG15	ENSG00000187608	9636	Microarray	18668037	1	1	0	Unspecified
mirnet-hsa-37678	hsa-mir-1-3p	MIMAT0000416	IFI44	ENSG00000137965	10561	Microarray	18668037	1	1	0	Unspecified
mirnet-hsa-41369	hsa-mir-124-3p	MIMAT0000422	IFI44L	ENSG00000137959	10964	Microarray	18668037	1	1	0	Unspecified
mirnet-hsa-45138	hsa-mir-143-3p	MIMAT0000435	OAS3	ENSG00000111331	4940	HITS-CLIP	23824327|27418678|28735896	1	0	0	Unspecified
mirnet-hsa-47299	hsa-mir-146a-5p	MIMAT0000449	IFI27	ENSG00000165949	3429	Microarray	18057241	1	1	0	Unspecified
mirnet-hsa-47374	hsa-mir-146a-5p	MIMAT0000449	ISG15	ENSG00000187608	9636	Microarray	18057241	1	1	0	Unspecified
mirnet-hsa-47384	hsa-mir-146a-5p	MIMAT0000449	IFI44	ENSG00000137965	10561	Microarray	18057241	1	1	0	Unspecified
mirnet-hsa-47389	hsa-mir-146a-5p	MIMAT0000449	IFI44L	ENSG00000137959	10964	Microarray	18057241	1	1	0	Unspecified
mirnet-hsa-87796	hsa-mir-502-5p	MIMAT0002873	IFI27	ENSG00000165949	3429	Immunohistochemistry//Luciferase reporter assay//qRT-PCR//Western blot	25103640	1	0	0	Unspecified
mirnet-hsa-87800	hsa-mir-502-5p	MIMAT0002873	OAS3	ENSG00000111331	4940	HITS-CLIP	23824327|27418678|28735896	1	0	0	Unspecified
mirnet-hsa-116067	hsa-mir-15b-3p	MIMAT0004586	IFI44L	ENSG00000137959	10964	HITS-CLIP	23824327	1	0	0	Unspecified
mirnet-hsa-119074	hsa-mir-146a-3p	MIMAT0004608	IFI44L	ENSG00000137959	10964	HITS-CLIP	23824327	1	0	0	Unspecified
mirnet-hsa-121861	hsa-mir-34b-3p	MIMAT0004676	IFI44L	ENSG00000137959	10964	HITS-CLIP	23824327	1	0	0	Unspecified
mirnet-hsa-140613	hsa-mir-942-5p	MIMAT0004985	IFI27	ENSG00000165949	3429	Flow//Immunofluorescence//Luciferase reporter assay//qRT-PCR//Western blot	24970806|24727952	1	0	0	Unspecified
mirnet-hsa-149799	hsa-mir-1248	MIMAT0005900	IFI44L	ENSG00000137959	10964	HITS-CLIP	23824327	1	0	0	Unspecified
mirnet-hsa-178534	hsa-mir-4256	MIMAT0016877	IFI44L	ENSG00000137959	10964	HITS-CLIP	23824327	1	0	0	Unspecified
mirnet-hsa-198121	hsa-mir-3921	MIMAT0018196	IFI44L	ENSG00000137959	10964	HITS-CLIP	23824327	1	0	0	Unspecified
mirnet-hsa-230013	hsa-mir-4653-5p	MIMAT0019718	IFI44L	ENSG00000137959	10964	HITS-CLIP	23824327	1	0	0	Unspecified
mirnet-hsa-239536	hsa-mir-4708-5p	MIMAT0019809	OAS3	ENSG00000111331	4940	HITS-CLIP	23824327|27418678|28735896	1	0	0	Unspecified
mirnet-hsa-252964	hsa-mir-4768-5p	MIMAT0019920	IFI44L	ENSG00000137959	10964	HITS-CLIP	23824327	1	0	0	Unspecified
mirnet-hsa-253998	hsa-mir-4770	MIMAT0019924	OAS3	ENSG00000111331	4940	HITS-CLIP	23824327|27418678|28735896	1	0	0	Unspecified
mirnet-hsa-261525	hsa-mir-1273f	MIMAT0020601	OAS3	ENSG00000111331	4940	HITS-CLIP	23824327|27418678|28735896	1	0	0	Unspecified
mirnet-hsa-280181	hsa-mir-301a-5p	MIMAT0022696	IFI44L	ENSG00000137959	10964	HITS-CLIP	23824327	1	0	0	Unspecified
mirnet-hsa-290017	hsa-mir-4750-3p	MIMAT0022979	IFI44L	ENSG00000137959	10964	HITS-CLIP	23824327	1	0	0	Unspecified
mirnet-hsa-292463	hsa-mir-6088	MIMAT0023713	OAS3	ENSG00000111331	4940	HITS-CLIP	23824327|27418678|28735896	1	0	0	Unspecified
mirnet-hsa-322884	hsa-mir-6759-3p	MIMAT0027419	IFI44L	ENSG00000137959	10964	HITS-CLIP	23824327	1	0	0	Unspecified
mirnet-hsa-337752	hsa-mir-6809-3p	MIMAT0027519	IFI44L	ENSG00000137959	10964	HITS-CLIP	23824327	1	0	0	Unspecified
mirnet-hsa-339405	hsa-mir-6817-3p	MIMAT0027535	IFI44L	ENSG00000137959	10964	HITS-CLIP	23824327	1	0	0	Unspecified
mirnet-hsa-343648	hsa-mir-6833-3p	MIMAT0027567	IFI44L	ENSG00000137959	10964	HITS-CLIP	23824327	1	0	0	Unspecified
mirnet-hsa-354682	hsa-mir-6873-3p	MIMAT0027647	IFI44L	ENSG00000137959	10964	HITS-CLIP	23824327	1	0	0	Unspecified
mirnet-hsa-363837	hsa-mir-7110-3p	MIMAT0028118	IFI44L	ENSG00000137959	10964	HITS-CLIP	23824327	1	0	0	Unspecified
mirnet-hsa-377518	hsa-mir-301b-5p	MIMAT0032026	IFI44L	ENSG00000137959	10964	HITS-CLIP	23824327	1	0	0	Unspecified
mirnet-hsa-478127	hsa-mir-103a-3p	MIMAT0000101	OAS3	ENSG00000111331	4940	PAR-CLIP	tarbase	0	1	0	Unspecified
mirnet-hsa-478128	hsa-mir-107	MIMAT0000104	OAS3	ENSG00000111331	4940	PAR-CLIP	tarbase	0	1	0	Unspecified
mirnet-hsa-478129	hsa-mir-1273g-3p	MIMAT0022742	OAS3	ENSG00000111331	4940	PAR-CLIP	tarbase	0	1	0	Unspecified
mirnet-hsa-478130	hsa-mir-1299	MIMAT0005887	OAS3	ENSG00000111331	4940	PAR-CLIP	tarbase	0	1	0	Unspecified
mirnet-hsa-478131	hsa-mir-1301-3p	MIMAT0005797	OAS3	ENSG00000111331	4940	PAR-CLIP	tarbase	0	1	0	Unspecified
mirnet-hsa-478132	hsa-mir-1303	MIMAT0005891	OAS3	ENSG00000111331	4940	PAR-CLIP	tarbase	0	1	0	Unspecified
mirnet-hsa-478133	hsa-mir-130a-3p	MIMAT0000425	OAS3	ENSG00000111331	4940	PAR-CLIP, Microarrays	tarbase	0	1	0	Unspecified
mirnet-hsa-478134	hsa-mir-130b-3p	MIMAT0000691	OAS3	ENSG00000111331	4940	PAR-CLIP	tarbase	0	1	0	Unspecified
mirnet-hsa-478135	hsa-mir-135b-5p	MIMAT0000758	OAS3	ENSG00000111331	4940	PAR-CLIP	tarbase	0	1	0	Unspecified
mirnet-hsa-478136	hsa-mir-142-3p	MIMAT0000434	OAS3	ENSG00000111331	4940	PAR-CLIP	tarbase	0	1	0	Unspecified
mirnet-hsa-478137	hsa-mir-181a-2-3p	MIMAT0004558	OAS3	ENSG00000111331	4940	PAR-CLIP	tarbase	0	1	0	Unspecified
mirnet-hsa-478138	hsa-mir-188-5p	MIMAT0000457	OAS3	ENSG00000111331	4940	PAR-CLIP	tarbase	0	1	0	Unspecified
mirnet-hsa-478139	hsa-mir-190a-5p	MIMAT0000458	OAS3	ENSG00000111331	4940	PAR-CLIP	tarbase	0	1	0	Unspecified
mirnet-hsa-478140	hsa-mir-190b	MIMAT0004929	OAS3	ENSG00000111331	4940	PAR-CLIP	tarbase	0	1	0	Unspecified
mirnet-hsa-478141	hsa-mir-26a-5p	MIMAT0000082	OAS3	ENSG00000111331	4940	HITS-CLIP	tarbase	0	1	0	Unspecified
mirnet-hsa-478142	hsa-mir-27a-3p	MIMAT0000084	OAS3	ENSG00000111331	4940	HITS-CLIP	tarbase	0	1	0	Unspecified
mirnet-hsa-478143	hsa-mir-27a-5p	MIMAT0004501	OAS3	ENSG00000111331	4940	HITS-CLIP, Microarrays	tarbase	0	1	0	Unspecified
mirnet-hsa-478144	hsa-mir-301a-3p	MIMAT0000688	OAS3	ENSG00000111331	4940	PAR-CLIP	tarbase	0	1	0	Unspecified
mirnet-hsa-478145	hsa-mir-301b-3p	MIMAT0004958	OAS3	ENSG00000111331	4940	PAR-CLIP	tarbase	0	1	0	Unspecified
mirnet-hsa-478146	hsa-mir-3188	MIMAT0015070	OAS3	ENSG00000111331	4940	PAR-CLIP	tarbase	0	1	0	Unspecified
mirnet-hsa-478147	hsa-mir-34a-5p	MIMAT0000255	OAS3	ENSG00000111331	4940	PAR-CLIP	tarbase	0	1	0	Unspecified
mirnet-hsa-478148	hsa-mir-3662	MIMAT0018083	OAS3	ENSG00000111331	4940	PAR-CLIP	tarbase	0	1	0	Unspecified
mirnet-hsa-478149	hsa-mir-3679-5p	MIMAT0018104	OAS3	ENSG00000111331	4940	PAR-CLIP	tarbase	0	1	0	Unspecified
mirnet-hsa-478150	hsa-mir-3909	MIMAT0018183	OAS3	ENSG00000111331	4940	PAR-CLIP	tarbase	0	1	0	Unspecified
mirnet-hsa-478151	hsa-mir-3944-5p	MIMAT0019231	OAS3	ENSG00000111331	4940	PAR-CLIP	tarbase	0	1	0	Unspecified
mirnet-hsa-478152	hsa-mir-424-5p	MIMAT0001341	OAS3	ENSG00000111331	4940	PAR-CLIP	tarbase	0	1	0	Unspecified
mirnet-hsa-478153	hsa-mir-454-3p	MIMAT0003885	OAS3	ENSG00000111331	4940	PAR-CLIP	tarbase	0	1	0	Unspecified
mirnet-hsa-478154	hsa-mir-454-5p	MIMAT0003884	OAS3	ENSG00000111331	4940	PAR-CLIP	tarbase	0	1	0	Unspecified
mirnet-hsa-478155	hsa-mir-4690-5p	MIMAT0019779	OAS3	ENSG00000111331	4940	HITS-CLIP	tarbase	0	1	0	Unspecified
mirnet-hsa-478156	hsa-mir-629-5p	MIMAT0004810	OAS3	ENSG00000111331	4940	PAR-CLIP	tarbase	0	1	0	Unspecified
mirnet-hsa-478157	hsa-mir-766-5p	MIMAT0022714	OAS3	ENSG00000111331	4940	PAR-CLIP	tarbase	0	1	0	Unspecified
mirnet-hsa-478158	hsa-mir-944	MIMAT0004987	OAS3	ENSG00000111331	4940	PAR-CLIP	tarbase	0	1	0	Unspecified
mirnet-hsa-478159	hsa-mir-16-5p	MIMAT0000069	OAS3	ENSG00000111331	4940	pSILAC	tarbase	0	1	0	Unspecified
mirnet-hsa-478160	hsa-mir-1343-3p	MIMAT0019776	OAS3	ENSG00000111331	4940	RNA-Seq	tarbase	0	1	0	Unspecified
mirnet-hsa-478161	hsa-mir-1-3p	MIMAT0000416	OAS3	ENSG00000111331	4940	Microarrays	tarbase	0	1	0	Unspecified
mirnet-hsa-478162	hsa-mir-106b-5p	MIMAT0000680	OAS3	ENSG00000111331	4940	Microarrays	tarbase	0	1	0	Unspecified
mirnet-hsa-478163	hsa-mir-124-3p	MIMAT0000422	OAS3	ENSG00000111331	4940	Microarrays	tarbase	0	1	0	Unspecified
mirnet-hsa-478164	hsa-mir-129-2-3p	MIMAT0004605	OAS3	ENSG00000111331	4940	Microarrays	tarbase	0	1	0	Unspecified
mirnet-hsa-478165	hsa-mir-138-5p	MIMAT0000430	OAS3	ENSG00000111331	4940	Microarrays	tarbase	0	1	0	Unspecified
mirnet-hsa-478166	hsa-mir-147a	MIMAT0000251	OAS3	ENSG00000111331	4940	Microarrays	tarbase	0	1	0	Unspecified
mirnet-hsa-478167	hsa-mir-21-3p	MIMAT0004494	OAS3	ENSG00000111331	4940	Microarrays	tarbase	0	1	0	Unspecified
mirnet-hsa-478168	hsa-mir-210-3p	MIMAT0000267	OAS3	ENSG00000111331	4940	Microarrays	tarbase	0	1	0	Unspecified
mirnet-hsa-478169	hsa-mir-212-3p	MIMAT0000269	OAS3	ENSG00000111331	4940	Microarrays	tarbase	0	1	0	Unspecified
mirnet-hsa-478170	hsa-mir-221-3p	MIMAT0000278	OAS3	ENSG00000111331	4940	Microarrays	tarbase	0	1	0	Unspecified
mirnet-hsa-478171	hsa-mir-29c-3p	MIMAT0000681	OAS3	ENSG00000111331	4940	Microarrays	tarbase	0	1	0	Unspecified
mirnet-hsa-478172	hsa-mir-429	MIMAT0001536	OAS3	ENSG00000111331	4940	Microarrays	tarbase	0	1	0	Unspecified
mirnet-hsa-478173	hsa-mir-449a	MIMAT0001541	OAS3	ENSG00000111331	4940	Microarrays	tarbase	0	1	0	Unspecified
mirnet-hsa-478174	hsa-mir-449b-5p	MIMAT0003327	OAS3	ENSG00000111331	4940	Microarrays	tarbase	0	1	0	Unspecified
mirnet-hsa-478175	hsa-mir-452-5p	MIMAT0001635	OAS3	ENSG00000111331	4940	Microarrays	tarbase	0	1	0	Unspecified
mirnet-hsa-478176	hsa-mir-372-3p	MIMAT0000724	OAS3	ENSG00000111331	4940	Microarrays	tarbase	0	1	0	Unspecified
mirnet-hsa-478177	hsa-mir-133a-3p	MIMAT0000427	OAS3	ENSG00000111331	4940	Microarrays	tarbase	0	1	0	Unspecified
mirnet-hsa-564413	hsa-let-7a-5p	MIMAT0000062	IFI44L	ENSG00000137959	10964	PAR-CLIP	tarbase	0	1	0	Unspecified
mirnet-hsa-564414	hsa-let-7b-5p	MIMAT0000063	IFI44L	ENSG00000137959	10964	PAR-CLIP, Microarrays	tarbase	0	1	0	Unspecified
mirnet-hsa-564415	hsa-let-7c-5p	MIMAT0000064	IFI44L	ENSG00000137959	10964	PAR-CLIP	tarbase	0	1	0	Unspecified
mirnet-hsa-564416	hsa-let-7d-5p	MIMAT0000065	IFI44L	ENSG00000137959	10964	HITS-CLIP	tarbase	0	1	0	Unspecified
mirnet-hsa-564417	hsa-let-7e-5p	MIMAT0000066	IFI44L	ENSG00000137959	10964	PAR-CLIP	tarbase	0	1	0	Unspecified
mirnet-hsa-564418	hsa-let-7f-5p	MIMAT0000067	IFI44L	ENSG00000137959	10964	PAR-CLIP	tarbase	0	1	0	Unspecified
mirnet-hsa-564419	hsa-let-7g-5p	MIMAT0000414	IFI44L	ENSG00000137959	10964	PAR-CLIP	tarbase	0	1	0	Unspecified
mirnet-hsa-564420	hsa-let-7i-5p	MIMAT0000415	IFI44L	ENSG00000137959	10964	PAR-CLIP	tarbase	0	1	0	Unspecified
mirnet-hsa-564421	hsa-mir-106b-5p	MIMAT0000680	IFI44L	ENSG00000137959	10964	PAR-CLIP	tarbase	0	1	0	Unspecified
mirnet-hsa-564422	hsa-mir-1303	MIMAT0005891	IFI44L	ENSG00000137959	10964	PAR-CLIP	tarbase	0	1	0	Unspecified
mirnet-hsa-564423	hsa-mir-1304-5p	MIMAT0005892	IFI44L	ENSG00000137959	10964	PAR-CLIP	tarbase	0	1	0	Unspecified
mirnet-hsa-564424	hsa-mir-150-3p	MIMAT0004610	IFI44L	ENSG00000137959	10964	PAR-CLIP	tarbase	0	1	0	Unspecified
mirnet-hsa-564425	hsa-mir-185-5p	MIMAT0000455	IFI44L	ENSG00000137959	10964	PAR-CLIP	tarbase	0	1	0	Unspecified
mirnet-hsa-564426	hsa-mir-20a-5p	MIMAT0000075	IFI44L	ENSG00000137959	10964	PAR-CLIP, Microarrays	tarbase	0	1	0	Unspecified
mirnet-hsa-564427	hsa-mir-3609	MIMAT0017986	IFI44L	ENSG00000137959	10964	PAR-CLIP	tarbase	0	1	0	Unspecified
mirnet-hsa-564428	hsa-mir-3613-3p	MIMAT0017991	IFI44L	ENSG00000137959	10964	PAR-CLIP	tarbase	0	1	0	Unspecified
mirnet-hsa-564429	hsa-mir-3659	MIMAT0018080	IFI44L	ENSG00000137959	10964	PAR-CLIP	tarbase	0	1	0	Unspecified
mirnet-hsa-564430	hsa-mir-4461	MIMAT0018983	IFI44L	ENSG00000137959	10964	PAR-CLIP	tarbase	0	1	0	Unspecified
mirnet-hsa-564431	hsa-mir-522-5p	MIMAT0005451	IFI44L	ENSG00000137959	10964	IMPACT-Seq	tarbase	0	1	0	Unspecified
mirnet-hsa-564432	hsa-mir-548ak	MIMAT0019013	IFI44L	ENSG00000137959	10964	PAR-CLIP	tarbase	0	1	0	Unspecified
mirnet-hsa-564433	hsa-mir-548am-5p	MIMAT0022740	IFI44L	ENSG00000137959	10964	PAR-CLIP	tarbase	0	1	0	Unspecified
mirnet-hsa-564434	hsa-mir-548c-5p	MIMAT0004806	IFI44L	ENSG00000137959	10964	PAR-CLIP	tarbase	0	1	0	Unspecified
mirnet-hsa-564435	hsa-mir-548j-5p	MIMAT0005875	IFI44L	ENSG00000137959	10964	PAR-CLIP	tarbase	0	1	0	Unspecified
mirnet-hsa-564436	hsa-mir-548k	MIMAT0005882	IFI44L	ENSG00000137959	10964	PAR-CLIP	tarbase	0	1	0	Unspecified
mirnet-hsa-564437	hsa-mir-548o-5p	MIMAT0022738	IFI44L	ENSG00000137959	10964	PAR-CLIP	tarbase	0	1	0	Unspecified
mirnet-hsa-564438	hsa-mir-548w	MIMAT0015060	IFI44L	ENSG00000137959	10964	PAR-CLIP	tarbase	0	1	0	Unspecified
mirnet-hsa-564439	hsa-mir-574-5p	MIMAT0004795	IFI44L	ENSG00000137959	10964	PAR-CLIP	tarbase	0	1	0	Unspecified
mirnet-hsa-564440	hsa-mir-98-5p	MIMAT0000096	IFI44L	ENSG00000137959	10964	PAR-CLIP	tarbase	0	1	0	Unspecified
mirnet-hsa-564441	hsa-mir-128-3p	MIMAT0000424	IFI44L	ENSG00000137959	10964	Microarrays	tarbase	0	1	0	Unspecified
mirnet-hsa-564442	hsa-mir-129-2-3p	MIMAT0004605	IFI44L	ENSG00000137959	10964	Microarrays	tarbase	0	1	0	Unspecified
mirnet-hsa-564443	hsa-mir-130a-3p	MIMAT0000425	IFI44L	ENSG00000137959	10964	Microarrays	tarbase	0	1	0	Unspecified
mirnet-hsa-564444	hsa-mir-138-5p	MIMAT0000430	IFI44L	ENSG00000137959	10964	Microarrays	tarbase	0	1	0	Unspecified
mirnet-hsa-564445	hsa-mir-16-5p	MIMAT0000069	IFI44L	ENSG00000137959	10964	Microarrays	tarbase	0	1	0	Unspecified
mirnet-hsa-564446	hsa-mir-182-5p	MIMAT0000259	IFI44L	ENSG00000137959	10964	Microarrays	tarbase	0	1	0	Unspecified
mirnet-hsa-564447	hsa-mir-203a-3p	MIMAT0000264	IFI44L	ENSG00000137959	10964	Microarrays	tarbase	0	1	0	Unspecified
mirnet-hsa-564448	hsa-mir-21-3p	MIMAT0004494	IFI44L	ENSG00000137959	10964	Microarrays	tarbase	0	1	0	Unspecified
mirnet-hsa-564449	hsa-mir-210-3p	MIMAT0000267	IFI44L	ENSG00000137959	10964	Microarrays	tarbase	0	1	0	Unspecified
mirnet-hsa-564450	hsa-mir-212-3p	MIMAT0000269	IFI44L	ENSG00000137959	10964	Microarrays	tarbase	0	1	0	Unspecified
mirnet-hsa-564451	hsa-mir-221-3p	MIMAT0000278	IFI44L	ENSG00000137959	10964	Microarrays	tarbase	0	1	0	Unspecified
mirnet-hsa-564452	hsa-mir-224-5p	MIMAT0000281	IFI44L	ENSG00000137959	10964	Microarrays	tarbase	0	1	0	Unspecified
mirnet-hsa-564453	hsa-mir-26a-5p	MIMAT0000082	IFI44L	ENSG00000137959	10964	Microarrays	tarbase	0	1	0	Unspecified
mirnet-hsa-564454	hsa-mir-27a-3p	MIMAT0000084	IFI44L	ENSG00000137959	10964	Microarrays	tarbase	0	1	0	Unspecified
mirnet-hsa-564455	hsa-mir-27a-5p	MIMAT0004501	IFI44L	ENSG00000137959	10964	Microarrays	tarbase	0	1	0	Unspecified
mirnet-hsa-564456	hsa-mir-27b-3p	MIMAT0000419	IFI44L	ENSG00000137959	10964	Microarrays	tarbase	0	1	0	Unspecified
mirnet-hsa-564457	hsa-mir-29c-3p	MIMAT0000681	IFI44L	ENSG00000137959	10964	Microarrays	tarbase	0	1	0	Unspecified
mirnet-hsa-564458	hsa-mir-30d-5p	MIMAT0000245	IFI44L	ENSG00000137959	10964	Microarrays	tarbase	0	1	0	Unspecified
mirnet-hsa-564459	hsa-mir-34a-5p	MIMAT0000255	IFI44L	ENSG00000137959	10964	Microarrays	tarbase	0	1	0	Unspecified
mirnet-hsa-564460	hsa-mir-34b-5p	MIMAT0000685	IFI44L	ENSG00000137959	10964	Microarrays	tarbase	0	1	0	Unspecified
mirnet-hsa-564461	hsa-mir-34c-5p	MIMAT0000686	IFI44L	ENSG00000137959	10964	Microarrays	tarbase	0	1	0	Unspecified
mirnet-hsa-564462	hsa-mir-375	MIMAT0000728	IFI44L	ENSG00000137959	10964	Microarrays	tarbase	0	1	0	Unspecified
mirnet-hsa-564463	hsa-mir-449a	MIMAT0001541	IFI44L	ENSG00000137959	10964	Microarrays	tarbase	0	1	0	Unspecified
mirnet-hsa-564464	hsa-mir-449b-5p	MIMAT0003327	IFI44L	ENSG00000137959	10964	Microarrays	tarbase	0	1	0	Unspecified
mirnet-hsa-564465	hsa-mir-452-5p	MIMAT0001635	IFI44L	ENSG00000137959	10964	Microarrays	tarbase	0	1	0	Unspecified
mirnet-hsa-564466	hsa-mir-671-5p	MIMAT0003880	IFI44L	ENSG00000137959	10964	Microarrays	tarbase	0	1	0	Unspecified
mirnet-hsa-564467	hsa-mir-21-5p	MIMAT0000076	IFI44L	ENSG00000137959	10964	Chimeric fragments	tarbase	0	1	0	Unspecified
mirnet-hsa-564468	hsa-mir-520c-3p	MIMAT0002846	IFI44L	ENSG00000137959	10964	Microarrays	tarbase	0	1	0	Unspecified
mirnet-hsa-564469	hsa-mir-373-3p	MIMAT0000726	IFI44L	ENSG00000137959	10964	Microarrays	tarbase	0	1	0	Unspecified
mirnet-hsa-564470	hsa-mir-372-3p	MIMAT0000724	IFI44L	ENSG00000137959	10964	Microarrays	tarbase	0	1	0	Unspecified
mirnet-hsa-564471	hsa-mir-302a-3p	MIMAT0000684	IFI44L	ENSG00000137959	10964	Microarrays	tarbase	0	1	0	Unspecified
mirnet-hsa-564472	hsa-mir-133a-3p	MIMAT0000427	IFI44L	ENSG00000137959	10964	Microarrays	tarbase	0	1	0	Unspecified
mirnet-hsa-564533	hsa-mir-155-5p	MIMAT0000646	IFI44	ENSG00000137965	10561	RNA-Seq, Microarrays	tarbase	0	1	0	Unspecified
mirnet-hsa-564534	hsa-let-7b-5p	MIMAT0000063	IFI44	ENSG00000137965	10561	Microarrays	tarbase	0	1	0	Unspecified
mirnet-hsa-564535	hsa-mir-126-3p	MIMAT0000445	IFI44	ENSG00000137965	10561	Microarrays	tarbase	0	1	0	Unspecified
mirnet-hsa-564536	hsa-mir-129-2-3p	MIMAT0004605	IFI44	ENSG00000137965	10561	Microarrays	tarbase	0	1	0	Unspecified
mirnet-hsa-564537	hsa-mir-130a-3p	MIMAT0000425	IFI44	ENSG00000137965	10561	Microarrays	tarbase	0	1	0	Unspecified
mirnet-hsa-564538	hsa-mir-138-5p	MIMAT0000430	IFI44	ENSG00000137965	10561	Microarrays	tarbase	0	1	0	Unspecified
mirnet-hsa-564539	hsa-mir-16-5p	MIMAT0000069	IFI44	ENSG00000137965	10561	Microarrays	tarbase	0	1	0	Unspecified
mirnet-hsa-564540	hsa-mir-203a-3p	MIMAT0000264	IFI44	ENSG00000137965	10561	Microarrays	tarbase	0	1	0	Unspecified
mirnet-hsa-564541	hsa-mir-20a-5p	MIMAT0000075	IFI44	ENSG00000137965	10561	Microarrays	tarbase	0	1	0	Unspecified
mirnet-hsa-564542	hsa-mir-21-3p	MIMAT0004494	IFI44	ENSG00000137965	10561	Microarrays	tarbase	0	1	0	Unspecified
mirnet-hsa-564543	hsa-mir-210-3p	MIMAT0000267	IFI44	ENSG00000137965	10561	Microarrays	tarbase	0	1	0	Unspecified
mirnet-hsa-564544	hsa-mir-212-3p	MIMAT0000269	IFI44	ENSG00000137965	10561	Microarrays	tarbase	0	1	0	Unspecified
mirnet-hsa-564545	hsa-mir-221-3p	MIMAT0000278	IFI44	ENSG00000137965	10561	Microarrays	tarbase	0	1	0	Unspecified
mirnet-hsa-564546	hsa-mir-26a-5p	MIMAT0000082	IFI44	ENSG00000137965	10561	Microarrays	tarbase	0	1	0	Unspecified
mirnet-hsa-564547	hsa-mir-27a-5p	MIMAT0004501	IFI44	ENSG00000137965	10561	Microarrays	tarbase	0	1	0	Unspecified
mirnet-hsa-564548	hsa-mir-29c-3p	MIMAT0000681	IFI44	ENSG00000137965	10561	Microarrays	tarbase	0	1	0	Unspecified
mirnet-hsa-564549	hsa-mir-30d-5p	MIMAT0000245	IFI44	ENSG00000137965	10561	Microarrays	tarbase	0	1	0	Unspecified
mirnet-hsa-564550	hsa-mir-34a-5p	MIMAT0000255	IFI44	ENSG00000137965	10561	Microarrays	tarbase	0	1	0	Unspecified
mirnet-hsa-564551	hsa-mir-34c-5p	MIMAT0000686	IFI44	ENSG00000137965	10561	Microarrays	tarbase	0	1	0	Unspecified
mirnet-hsa-564552	hsa-mir-375	MIMAT0000728	IFI44	ENSG00000137965	10561	Microarrays	tarbase	0	1	0	Unspecified
mirnet-hsa-564553	hsa-mir-449a	MIMAT0001541	IFI44	ENSG00000137965	10561	Microarrays	tarbase	0	1	0	Unspecified
mirnet-hsa-564554	hsa-mir-449b-5p	MIMAT0003327	IFI44	ENSG00000137965	10561	Microarrays	tarbase	0	1	0	Unspecified
mirnet-hsa-564555	hsa-mir-452-5p	MIMAT0001635	IFI44	ENSG00000137965	10561	Microarrays	tarbase	0	1	0	Unspecified
mirnet-hsa-564556	hsa-mir-483-5p	MIMAT0004761	IFI44	ENSG00000137965	10561	Microarrays	tarbase	0	1	0	Unspecified
mirnet-hsa-564557	hsa-mir-7-5p	MIMAT0000252	IFI44	ENSG00000137965	10561	Microarrays	tarbase	0	1	0	Unspecified
mirnet-hsa-564558	hsa-mir-19b-3p	MIMAT0000074	IFI44	ENSG00000137965	10561	Chimeric fragments	tarbase	0	1	0	Unspecified
mirnet-hsa-564559	hsa-mir-373-3p	MIMAT0000726	IFI44	ENSG00000137965	10561	Microarrays	tarbase	0	1	0	Unspecified
mirnet-hsa-564560	hsa-mir-372-3p	MIMAT0000724	IFI44	ENSG00000137965	10561	Microarrays	tarbase	0	1	0	Unspecified
mirnet-hsa-564561	hsa-mir-302a-3p	MIMAT0000684	IFI44	ENSG00000137965	10561	Microarrays	tarbase	0	1	0	Unspecified
mirnet-hsa-564562	hsa-mir-374a-5p	MIMAT0000727	IFI44	ENSG00000137965	10561	Microarrays	tarbase	0	1	0	Unspecified
mirnet-hsa-564563	hsa-mir-148b-3p	MIMAT0000759	IFI44	ENSG00000137965	10561	Microarrays	tarbase	0	1	0	Unspecified
mirnet-hsa-564564	hsa-mir-133a-3p	MIMAT0000427	IFI44	ENSG00000137965	10561	Microarrays	tarbase	0	1	0	Unspecified
mirnet-hsa-564565	hsa-mir-122-5p	MIMAT0000421	IFI44	ENSG00000137965	10561	Microarrays	tarbase	0	1	0	Unspecified
mirnet-hsa-620471	hsa-mir-378a-3p	MIMAT0000732	MX1	ENSG00000157601	4599	PAR-CLIP	tarbase	0	1	0	Unspecified
mirnet-hsa-620472	hsa-mir-378c	MIMAT0016847	MX1	ENSG00000157601	4599	PAR-CLIP	tarbase	0	1	0	Unspecified
mirnet-hsa-620473	hsa-mir-378d	MIMAT0018926	MX1	ENSG00000157601	4599	PAR-CLIP	tarbase	0	1	0	Unspecified
mirnet-hsa-620474	hsa-mir-378f	MIMAT0018932	MX1	ENSG00000157601	4599	PAR-CLIP	tarbase	0	1	0	Unspecified
mirnet-hsa-620475	hsa-mir-378i	MIMAT0019074	MX1	ENSG00000157601	4599	PAR-CLIP	tarbase	0	1	0	Unspecified
mirnet-hsa-620476	hsa-mir-422a	MIMAT0001339	MX1	ENSG00000157601	4599	PAR-CLIP	tarbase	0	1	0	Unspecified
mirnet-hsa-620477	hsa-mir-522-5p	MIMAT0005451	MX1	ENSG00000157601	4599	AGO-IP	tarbase	0	1	0	Unspecified
mirnet-hsa-620478	hsa-mir-548ak	MIMAT0019013	MX1	ENSG00000157601	4599	PAR-CLIP	tarbase	0	1	0	Unspecified
mirnet-hsa-620479	hsa-mir-548am-5p	MIMAT0022740	MX1	ENSG00000157601	4599	PAR-CLIP	tarbase	0	1	0	Unspecified
mirnet-hsa-620480	hsa-mir-548au-5p	MIMAT0022291	MX1	ENSG00000157601	4599	PAR-CLIP	tarbase	0	1	0	Unspecified
mirnet-hsa-620481	hsa-mir-548c-5p	MIMAT0004806	MX1	ENSG00000157601	4599	PAR-CLIP	tarbase	0	1	0	Unspecified
mirnet-hsa-620482	hsa-mir-548d-5p	MIMAT0004812	MX1	ENSG00000157601	4599	PAR-CLIP	tarbase	0	1	0	Unspecified
mirnet-hsa-620483	hsa-mir-548j-5p	MIMAT0005875	MX1	ENSG00000157601	4599	PAR-CLIP	tarbase	0	1	0	Unspecified
mirnet-hsa-620484	hsa-mir-548o-5p	MIMAT0022738	MX1	ENSG00000157601	4599	PAR-CLIP	tarbase	0	1	0	Unspecified
mirnet-hsa-620485	hsa-mir-548w	MIMAT0015060	MX1	ENSG00000157601	4599	PAR-CLIP	tarbase	0	1	0	Unspecified
mirnet-hsa-620486	hsa-mir-1343-3p	MIMAT0019776	MX1	ENSG00000157601	4599	RNA-Seq	tarbase	0	1	0	Unspecified
mirnet-hsa-620487	hsa-mir-155-5p	MIMAT0000646	MX1	ENSG00000157601	4599	RNA-Seq	tarbase	0	1	0	Unspecified
mirnet-hsa-620488	hsa-let-7b-5p	MIMAT0000063	MX1	ENSG00000157601	4599	Microarrays	tarbase	0	1	0	Unspecified
mirnet-hsa-620489	hsa-mir-1-3p	MIMAT0000416	MX1	ENSG00000157601	4599	Microarrays	tarbase	0	1	0	Unspecified
mirnet-hsa-620490	hsa-mir-124-3p	MIMAT0000422	MX1	ENSG00000157601	4599	Microarrays	tarbase	0	1	0	Unspecified
mirnet-hsa-620491	hsa-mir-126-3p	MIMAT0000445	MX1	ENSG00000157601	4599	Microarrays	tarbase	0	1	0	Unspecified
mirnet-hsa-620492	hsa-mir-129-2-3p	MIMAT0004605	MX1	ENSG00000157601	4599	Microarrays	tarbase	0	1	0	Unspecified
mirnet-hsa-620493	hsa-mir-138-5p	MIMAT0000430	MX1	ENSG00000157601	4599	Microarrays	tarbase	0	1	0	Unspecified
mirnet-hsa-620494	hsa-mir-147a	MIMAT0000251	MX1	ENSG00000157601	4599	Microarrays	tarbase	0	1	0	Unspecified
mirnet-hsa-620495	hsa-mir-16-5p	MIMAT0000069	MX1	ENSG00000157601	4599	Microarrays	tarbase	0	1	0	Unspecified
mirnet-hsa-620496	hsa-mir-200b-3p	MIMAT0000318	MX1	ENSG00000157601	4599	Microarrays	tarbase	0	1	0	Unspecified
mirnet-hsa-620497	hsa-mir-21-3p	MIMAT0004494	MX1	ENSG00000157601	4599	Microarrays	tarbase	0	1	0	Unspecified
mirnet-hsa-620498	hsa-mir-210-3p	MIMAT0000267	MX1	ENSG00000157601	4599	Microarrays	tarbase	0	1	0	Unspecified
mirnet-hsa-620499	hsa-mir-26a-5p	MIMAT0000082	MX1	ENSG00000157601	4599	Microarrays	tarbase	0	1	0	Unspecified
mirnet-hsa-620500	hsa-mir-27a-3p	MIMAT0000084	MX1	ENSG00000157601	4599	Microarrays	tarbase	0	1	0	Unspecified
mirnet-hsa-620501	hsa-mir-27a-5p	MIMAT0004501	MX1	ENSG00000157601	4599	Microarrays	tarbase	0	1	0	Unspecified
mirnet-hsa-620502	hsa-mir-29c-3p	MIMAT0000681	MX1	ENSG00000157601	4599	Microarrays	tarbase	0	1	0	Unspecified
mirnet-hsa-620503	hsa-mir-30a-5p	MIMAT0000087	MX1	ENSG00000157601	4599	Microarrays	tarbase	0	1	0	Unspecified
mirnet-hsa-620504	hsa-mir-30d-5p	MIMAT0000245	MX1	ENSG00000157601	4599	Microarrays	tarbase	0	1	0	Unspecified
mirnet-hsa-620505	hsa-mir-31-5p	MIMAT0000089	MX1	ENSG00000157601	4599	Microarrays	tarbase	0	1	0	Unspecified
mirnet-hsa-620506	hsa-mir-34a-5p	MIMAT0000255	MX1	ENSG00000157601	4599	Microarrays	tarbase	0	1	0	Unspecified
mirnet-hsa-620507	hsa-mir-34c-5p	MIMAT0000686	MX1	ENSG00000157601	4599	Microarrays	tarbase	0	1	0	Unspecified
mirnet-hsa-620508	hsa-mir-429	MIMAT0001536	MX1	ENSG00000157601	4599	Microarrays	tarbase	0	1	0	Unspecified
mirnet-hsa-620509	hsa-mir-449a	MIMAT0001541	MX1	ENSG00000157601	4599	Microarrays	tarbase	0	1	0	Unspecified
mirnet-hsa-620510	hsa-mir-449b-5p	MIMAT0003327	MX1	ENSG00000157601	4599	Microarrays	tarbase	0	1	0	Unspecified
mirnet-hsa-620511	hsa-mir-452-5p	MIMAT0001635	MX1	ENSG00000157601	4599	Microarrays	tarbase	0	1	0	Unspecified
mirnet-hsa-620512	hsa-mir-373-3p	MIMAT0000726	MX1	ENSG00000157601	4599	Microarrays	tarbase	0	1	0	Unspecified
mirnet-hsa-620513	hsa-mir-372-3p	MIMAT0000724	MX1	ENSG00000157601	4599	Microarrays	tarbase	0	1	0	Unspecified
mirnet-hsa-620514	hsa-mir-133a-3p	MIMAT0000427	MX1	ENSG00000157601	4599	Microarrays	tarbase	0	1	0	Unspecified
mirnet-hsa-651282	hsa-mir-1343-3p	MIMAT0019776	IFI27	ENSG00000165949	3429	RNA-Seq	tarbase	0	1	0	Unspecified
mirnet-hsa-651283	hsa-mir-1343-3p	MIMAT0019776	IFI27	ENSG00000275214	3429	RNA-Seq	tarbase	0	1	0	Unspecified
mirnet-hsa-651284	hsa-let-7b-5p	MIMAT0000063	IFI27	ENSG00000165949	3429	Microarrays	tarbase	0	1	0	Unspecified
mirnet-hsa-651285	hsa-let-7b-5p	MIMAT0000063	IFI27	ENSG00000275214	3429	Microarrays	tarbase	0	1	0	Unspecified
mirnet-hsa-651286	hsa-mir-124-3p	MIMAT0000422	IFI27	ENSG00000165949	3429	Microarrays	tarbase	0	1	0	Unspecified
mirnet-hsa-651287	hsa-mir-124-3p	MIMAT0000422	IFI27	ENSG00000275214	3429	Microarrays	tarbase	0	1	0	Unspecified
mirnet-hsa-651288	hsa-mir-129-2-3p	MIMAT0004605	IFI27	ENSG00000165949	3429	Microarrays	tarbase	0	1	0	Unspecified
mirnet-hsa-651289	hsa-mir-129-2-3p	MIMAT0004605	IFI27	ENSG00000275214	3429	Microarrays	tarbase	0	1	0	Unspecified
mirnet-hsa-651290	hsa-mir-130a-3p	MIMAT0000425	IFI27	ENSG00000165949	3429	Microarrays	tarbase	0	1	0	Unspecified
mirnet-hsa-651291	hsa-mir-130a-3p	MIMAT0000425	IFI27	ENSG00000275214	3429	Microarrays	tarbase	0	1	0	Unspecified
mirnet-hsa-651292	hsa-mir-138-5p	MIMAT0000430	IFI27	ENSG00000165949	3429	Microarrays	tarbase	0	1	0	Unspecified
mirnet-hsa-651293	hsa-mir-138-5p	MIMAT0000430	IFI27	ENSG00000275214	3429	Microarrays	tarbase	0	1	0	Unspecified
mirnet-hsa-651294	hsa-mir-16-5p	MIMAT0000069	IFI27	ENSG00000165949	3429	Microarrays	tarbase	0	1	0	Unspecified
mirnet-hsa-651295	hsa-mir-16-5p	MIMAT0000069	IFI27	ENSG00000275214	3429	Microarrays	tarbase	0	1	0	Unspecified
mirnet-hsa-651296	hsa-mir-182-5p	MIMAT0000259	IFI27	ENSG00000165949	3429	Microarrays	tarbase	0	1	0	Unspecified
mirnet-hsa-651297	hsa-mir-182-5p	MIMAT0000259	IFI27	ENSG00000275214	3429	Microarrays	tarbase	0	1	0	Unspecified
mirnet-hsa-651298	hsa-mir-191-5p	MIMAT0000440	IFI27	ENSG00000165949	3429	Microarrays	tarbase	0	1	0	Unspecified
mirnet-hsa-651299	hsa-mir-191-5p	MIMAT0000440	IFI27	ENSG00000275214	3429	Microarrays	tarbase	0	1	0	Unspecified
mirnet-hsa-651300	hsa-mir-200b-3p	MIMAT0000318	IFI27	ENSG00000165949	3429	Microarrays	tarbase	0	1	0	Unspecified
mirnet-hsa-651301	hsa-mir-200b-3p	MIMAT0000318	IFI27	ENSG00000275214	3429	Microarrays	tarbase	0	1	0	Unspecified
mirnet-hsa-651302	hsa-mir-203a-3p	MIMAT0000264	IFI27	ENSG00000165949	3429	Microarrays	tarbase	0	1	0	Unspecified
mirnet-hsa-651303	hsa-mir-203a-3p	MIMAT0000264	IFI27	ENSG00000275214	3429	Microarrays	tarbase	0	1	0	Unspecified
mirnet-hsa-651304	hsa-mir-206	MIMAT0000462	IFI27	ENSG00000165949	3429	Microarrays	tarbase	0	1	0	Unspecified
mirnet-hsa-651305	hsa-mir-206	MIMAT0000462	IFI27	ENSG00000275214	3429	Microarrays	tarbase	0	1	0	Unspecified
mirnet-hsa-651306	hsa-mir-20a-5p	MIMAT0000075	IFI27	ENSG00000165949	3429	Microarrays	tarbase	0	1	0	Unspecified
mirnet-hsa-651307	hsa-mir-20a-5p	MIMAT0000075	IFI27	ENSG00000275214	3429	Microarrays	tarbase	0	1	0	Unspecified
mirnet-hsa-651308	hsa-mir-21-3p	MIMAT0004494	IFI27	ENSG00000165949	3429	Microarrays	tarbase	0	1	0	Unspecified
mirnet-hsa-651309	hsa-mir-21-3p	MIMAT0004494	IFI27	ENSG00000275214	3429	Microarrays	tarbase	0	1	0	Unspecified
mirnet-hsa-651310	hsa-mir-210-3p	MIMAT0000267	IFI27	ENSG00000165949	3429	Microarrays	tarbase	0	1	0	Unspecified
mirnet-hsa-651311	hsa-mir-210-3p	MIMAT0000267	IFI27	ENSG00000275214	3429	Microarrays	tarbase	0	1	0	Unspecified
mirnet-hsa-651312	hsa-mir-212-3p	MIMAT0000269	IFI27	ENSG00000165949	3429	Microarrays	tarbase	0	1	0	Unspecified
mirnet-hsa-651313	hsa-mir-212-3p	MIMAT0000269	IFI27	ENSG00000275214	3429	Microarrays	tarbase	0	1	0	Unspecified
mirnet-hsa-651314	hsa-mir-221-3p	MIMAT0000278	IFI27	ENSG00000165949	3429	Microarrays	tarbase	0	1	0	Unspecified
mirnet-hsa-651315	hsa-mir-221-3p	MIMAT0000278	IFI27	ENSG00000275214	3429	Microarrays	tarbase	0	1	0	Unspecified
mirnet-hsa-651316	hsa-mir-26a-5p	MIMAT0000082	IFI27	ENSG00000165949	3429	Microarrays	tarbase	0	1	0	Unspecified
mirnet-hsa-651317	hsa-mir-26a-5p	MIMAT0000082	IFI27	ENSG00000275214	3429	Microarrays	tarbase	0	1	0	Unspecified
mirnet-hsa-651318	hsa-mir-27a-5p	MIMAT0004501	IFI27	ENSG00000165949	3429	Microarrays	tarbase	0	1	0	Unspecified
mirnet-hsa-651319	hsa-mir-27a-5p	MIMAT0004501	IFI27	ENSG00000275214	3429	Microarrays	tarbase	0	1	0	Unspecified
mirnet-hsa-651320	hsa-mir-27b-3p	MIMAT0000419	IFI27	ENSG00000165949	3429	Microarrays	tarbase	0	1	0	Unspecified
mirnet-hsa-651321	hsa-mir-27b-3p	MIMAT0000419	IFI27	ENSG00000275214	3429	Microarrays	tarbase	0	1	0	Unspecified
mirnet-hsa-651322	hsa-mir-29c-3p	MIMAT0000681	IFI27	ENSG00000165949	3429	Microarrays	tarbase	0	1	0	Unspecified
mirnet-hsa-651323	hsa-mir-29c-3p	MIMAT0000681	IFI27	ENSG00000275214	3429	Microarrays	tarbase	0	1	0	Unspecified
mirnet-hsa-651324	hsa-mir-429	MIMAT0001536	IFI27	ENSG00000165949	3429	Microarrays	tarbase	0	1	0	Unspecified
mirnet-hsa-651325	hsa-mir-429	MIMAT0001536	IFI27	ENSG00000275214	3429	Microarrays	tarbase	0	1	0	Unspecified
mirnet-hsa-651326	hsa-mir-520c-3p	MIMAT0002846	IFI27	ENSG00000165949	3429	Microarrays	tarbase	0	1	0	Unspecified
mirnet-hsa-651327	hsa-mir-520c-3p	MIMAT0002846	IFI27	ENSG00000275214	3429	Microarrays	tarbase	0	1	0	Unspecified
mirnet-hsa-651328	hsa-mir-373-3p	MIMAT0000726	IFI27	ENSG00000165949	3429	Microarrays	tarbase	0	1	0	Unspecified
mirnet-hsa-651329	hsa-mir-373-3p	MIMAT0000726	IFI27	ENSG00000275214	3429	Microarrays	tarbase	0	1	0	Unspecified
mirnet-hsa-651330	hsa-mir-372-3p	MIMAT0000724	IFI27	ENSG00000165949	3429	Microarrays	tarbase	0	1	0	Unspecified
mirnet-hsa-651331	hsa-mir-372-3p	MIMAT0000724	IFI27	ENSG00000275214	3429	Microarrays	tarbase	0	1	0	Unspecified
mirnet-hsa-651332	hsa-mir-302a-3p	MIMAT0000684	IFI27	ENSG00000165949	3429	Microarrays	tarbase	0	1	0	Unspecified
mirnet-hsa-651333	hsa-mir-302a-3p	MIMAT0000684	IFI27	ENSG00000275214	3429	Microarrays	tarbase	0	1	0	Unspecified
mirnet-hsa-651334	hsa-mir-374a-5p	MIMAT0000727	IFI27	ENSG00000165949	3429	Microarrays	tarbase	0	1	0	Unspecified
mirnet-hsa-651335	hsa-mir-374a-5p	MIMAT0000727	IFI27	ENSG00000275214	3429	Microarrays	tarbase	0	1	0	Unspecified
mirnet-hsa-651336	hsa-mir-133a-3p	MIMAT0000427	IFI27	ENSG00000165949	3429	Microarrays	tarbase	0	1	0	Unspecified
mirnet-hsa-651337	hsa-mir-133a-3p	MIMAT0000427	IFI27	ENSG00000275214	3429	Microarrays	tarbase	0	1	0	Unspecified
mirnet-hsa-651338	hsa-mir-122-5p	MIMAT0000421	IFI27	ENSG00000165949	3429	Microarrays	tarbase	0	1	0	Unspecified
mirnet-hsa-651339	hsa-mir-122-5p	MIMAT0000421	IFI27	ENSG00000275214	3429	Microarrays	tarbase	0	1	0	Unspecified
mirnet-hsa-651340	hsa-mir-9-5p	MIMAT0000441	IFI27	ENSG00000165949	3429	Microarrays	tarbase	0	1	0	Unspecified
mirnet-hsa-651341	hsa-mir-9-5p	MIMAT0000441	IFI27	ENSG00000275214	3429	Microarrays	tarbase	0	1	0	Unspecified
mirnet-hsa-714211	hsa-mir-138-1-3p	MIMAT0004607	USP18	ENSG00000184979	11274	PAR-CLIP	tarbase	0	1	0	Unspecified
mirnet-hsa-714212	hsa-mir-181a-5p	MIMAT0000256	USP18	ENSG00000184979	11274	HITS-CLIP	tarbase	0	1	0	Unspecified
mirnet-hsa-714213	hsa-mir-3065-3p	MIMAT0015378	USP18	ENSG00000184979	11274	HITS-CLIP	tarbase	0	1	0	Unspecified
mirnet-hsa-714214	hsa-mir-545-3p	MIMAT0003165	USP18	ENSG00000184979	11274	HITS-CLIP	tarbase	0	1	0	Unspecified
mirnet-hsa-714215	hsa-mir-124-3p	MIMAT0000422	USP18	ENSG00000184979	11274	Microarrays	tarbase	0	1	0	Unspecified
mirnet-hsa-714216	hsa-mir-129-2-3p	MIMAT0004605	USP18	ENSG00000184979	11274	Microarrays	tarbase	0	1	0	Unspecified
mirnet-hsa-714217	hsa-mir-130a-3p	MIMAT0000425	USP18	ENSG00000184979	11274	Microarrays	tarbase	0	1	0	Unspecified
mirnet-hsa-714218	hsa-mir-203a-3p	MIMAT0000264	USP18	ENSG00000184979	11274	Microarrays	tarbase	0	1	0	Unspecified
mirnet-hsa-714219	hsa-mir-210-3p	MIMAT0000267	USP18	ENSG00000184979	11274	Microarrays	tarbase	0	1	0	Unspecified
mirnet-hsa-714220	hsa-mir-212-3p	MIMAT0000269	USP18	ENSG00000184979	11274	Microarrays	tarbase	0	1	0	Unspecified
mirnet-hsa-714221	hsa-mir-26a-5p	MIMAT0000082	USP18	ENSG00000184979	11274	Microarrays	tarbase	0	1	0	Unspecified
mirnet-hsa-714222	hsa-mir-27a-5p	MIMAT0004501	USP18	ENSG00000184979	11274	Microarrays	tarbase	0	1	0	Unspecified
mirnet-hsa-714223	hsa-mir-29c-3p	MIMAT0000681	USP18	ENSG00000184979	11274	Microarrays	tarbase	0	1	0	Unspecified
mirnet-hsa-714224	hsa-mir-449a	MIMAT0001541	USP18	ENSG00000184979	11274	Microarrays	tarbase	0	1	0	Unspecified
mirnet-hsa-714225	hsa-mir-449b-5p	MIMAT0003327	USP18	ENSG00000184979	11274	Microarrays	tarbase	0	1	0	Unspecified
mirnet-hsa-714226	hsa-mir-452-5p	MIMAT0001635	USP18	ENSG00000184979	11274	Microarrays	tarbase	0	1	0	Unspecified
mirnet-hsa-714227	hsa-mir-24-3p	MIMAT0000080	USP18	ENSG00000184979	11274	Chimeric fragments	tarbase	0	1	0	Unspecified
mirnet-hsa-714228	hsa-mir-133a-3p	MIMAT0000427	USP18	ENSG00000184979	11274	Microarrays	tarbase	0	1	0	Unspecified
mirnet-hsa-714229	hsa-mir-9-5p	MIMAT0000441	USP18	ENSG00000184979	11274	Microarrays	tarbase	0	1	0	Unspecified
mirnet-hsa-721701	hsa-mir-27a-5p	MIMAT0004501	ISG15	ENSG00000187608	9636	PAR-CLIP, Microarrays	tarbase	0	1	0	Unspecified
mirnet-hsa-721702	hsa-mir-103a-3p	MIMAT0000101	ISG15	ENSG00000187608	9636	RNA-Seq	tarbase	0	1	0	Unspecified
mirnet-hsa-721703	hsa-mir-124-3p	MIMAT0000422	ISG15	ENSG00000187608	9636	RNA-Seq, Microarrays	tarbase	0	1	0	Unspecified
mirnet-hsa-721704	hsa-mir-1343-3p	MIMAT0019776	ISG15	ENSG00000187608	9636	RNA-Seq	tarbase	0	1	0	Unspecified
mirnet-hsa-721705	hsa-mir-155-5p	MIMAT0000646	ISG15	ENSG00000187608	9636	RNA-Seq, Microarrays	tarbase	0	1	0	Unspecified
mirnet-hsa-721706	hsa-mir-23b-3p	MIMAT0000418	ISG15	ENSG00000187608	9636	RNA-Seq	tarbase	0	1	0	Unspecified
mirnet-hsa-721707	hsa-mir-129-2-3p	MIMAT0004605	ISG15	ENSG00000187608	9636	Microarrays	tarbase	0	1	0	Unspecified
mirnet-hsa-721708	hsa-mir-130a-3p	MIMAT0000425	ISG15	ENSG00000187608	9636	Microarrays	tarbase	0	1	0	Unspecified
mirnet-hsa-721709	hsa-mir-147a	MIMAT0000251	ISG15	ENSG00000187608	9636	Microarrays	tarbase	0	1	0	Unspecified
mirnet-hsa-721710	hsa-mir-16-5p	MIMAT0000069	ISG15	ENSG00000187608	9636	Microarrays	tarbase	0	1	0	Unspecified
mirnet-hsa-721711	hsa-mir-191-5p	MIMAT0000440	ISG15	ENSG00000187608	9636	Microarrays	tarbase	0	1	0	Unspecified
mirnet-hsa-721712	hsa-mir-203a-3p	MIMAT0000264	ISG15	ENSG00000187608	9636	Microarrays	tarbase	0	1	0	Unspecified
mirnet-hsa-721713	hsa-mir-206	MIMAT0000462	ISG15	ENSG00000187608	9636	Microarrays	tarbase	0	1	0	Unspecified
mirnet-hsa-721714	hsa-mir-21-3p	MIMAT0004494	ISG15	ENSG00000187608	9636	Microarrays	tarbase	0	1	0	Unspecified
mirnet-hsa-721715	hsa-mir-210-3p	MIMAT0000267	ISG15	ENSG00000187608	9636	Microarrays	tarbase	0	1	0	Unspecified
mirnet-hsa-721716	hsa-mir-212-3p	MIMAT0000269	ISG15	ENSG00000187608	9636	Microarrays	tarbase	0	1	0	Unspecified
mirnet-hsa-721717	hsa-mir-221-3p	MIMAT0000278	ISG15	ENSG00000187608	9636	Microarrays	tarbase	0	1	0	Unspecified
mirnet-hsa-721718	hsa-mir-26a-5p	MIMAT0000082	ISG15	ENSG00000187608	9636	Microarrays	tarbase	0	1	0	Unspecified
mirnet-hsa-721719	hsa-mir-27a-3p	MIMAT0000084	ISG15	ENSG00000187608	9636	Microarrays	tarbase	0	1	0	Unspecified
mirnet-hsa-721720	hsa-mir-27b-3p	MIMAT0000419	ISG15	ENSG00000187608	9636	Microarrays	tarbase	0	1	0	Unspecified
mirnet-hsa-721721	hsa-mir-30d-5p	MIMAT0000245	ISG15	ENSG00000187608	9636	Microarrays	tarbase	0	1	0	Unspecified
mirnet-hsa-721722	hsa-mir-449a	MIMAT0001541	ISG15	ENSG00000187608	9636	Microarrays	tarbase	0	1	0	Unspecified
mirnet-hsa-721723	hsa-mir-449b-5p	MIMAT0003327	ISG15	ENSG00000187608	9636	Microarrays	tarbase	0	1	0	Unspecified
mirnet-hsa-721724	hsa-mir-99b-5p	MIMAT0000689	ISG15	ENSG00000187608	9636	Microarrays	tarbase	0	1	0	Unspecified
mirnet-hsa-721725	hsa-mir-148b-3p	MIMAT0000759	ISG15	ENSG00000187608	9636	Microarrays	tarbase	0	1	0	Unspecified
mirnet-hsa-721726	hsa-mir-133a-3p	MIMAT0000427	ISG15	ENSG00000187608	9636	Microarrays	tarbase	0	1	0	Unspecified
mirnet-hsa-721727	hsa-mir-9-5p	MIMAT0000441	ISG15	ENSG00000187608	9636	Microarrays	tarbase	0	1	0	Unspecified

## Sheet: Table S6
ID	Accession	Target	TargetID	Experiment	Literature	Tissue
NR2C2	7182	IFI27	3429	ChIP-seq	29126249	Not Applicable
KLF1	10661	IFI27	3429	ChIP-seq	29126249	Not Applicable
BCL11B	64919	IFI27	3429	ChIP-seq	29126249	Not Applicable
ZNF143	7702	IFI44	10561	ChIP-seq	29126249	Not Applicable
YY1	7528	IFI44	10561	ChIP-seq	29126249	Not Applicable
EED	8726	IFI44L	10964	ChIP-seq	29126249	Not Applicable
ZNF382	84911	IFI44L	10964	ChIP-seq	29126249	Not Applicable
TRIM28	10155	IFI44L	10964	ChIP-seq	29126249	Not Applicable
ZKSCAN1	7586	ISG15	9636	ChIP-seq	29126249	Not Applicable
ZNF121	7675	ISG15	9636	ChIP-seq	29126249	Not Applicable
BCL11B	64919	ISG15	9636	ChIP-seq	29126249	Not Applicable
TAF7	6879	ISG15	9636	ChIP-seq	29126249	Not Applicable
RAD21	5885	ISG15	9636	ChIP-seq	29126249	Not Applicable
PRDM2	7799	ISG15	9636	ChIP-seq	29126249	Not Applicable
ELF1	1997	ISG15	9636	ChIP-seq	29126249	Not Applicable
MXI1	4601	ISG15	9636	ChIP-seq	29126249	Not Applicable
REST	5978	ISG15	9636	ChIP-seq	29126249	Not Applicable
SMARCE1	6605	ISG15	9636	ChIP-seq	29126249	Not Applicable
ETV4	2118	ISG15	9636	ChIP-seq	29126249	Not Applicable
TFDP1	7027	ISG15	9636	ChIP-seq	29126249	Not Applicable
TARDBP	23435	ISG15	9636	ChIP-seq	29126249	Not Applicable
CCNT2	905	ISG15	9636	ChIP-seq	29126249	Not Applicable
KLF7	8609	ISG15	9636	ChIP-seq	29126249	Not Applicable
MAZ	4150	ISG15	9636	ChIP-seq	29126249	Not Applicable
MXD3	83463	ISG15	9636	ChIP-seq	29126249	Not Applicable
BCL11A	53335	ISG15	9636	ChIP-seq	29126249	Not Applicable
ZNF24	7572	ISG15	9636	ChIP-seq	29126249	Not Applicable
ZNF71	58491	ISG15	9636	ChIP-seq	29126249	Not Applicable
NFIA	4774	ISG15	9636	ChIP-seq	29126249	Not Applicable
MYNN	55892	ISG15	9636	ChIP-seq	29126249	Not Applicable
KLF6	1316	ISG15	9636	ChIP-seq	29126249	Not Applicable
NFYC	4802	ISG15	9636	ChIP-seq	29126249	Not Applicable
KLF9	687	ISG15	9636	ChIP-seq	29126249	Not Applicable
MEF2D	4209	ISG15	9636	ChIP-seq	29126249	Not Applicable
CHD1	1105	ISG15	9636	ChIP-seq	29126249	Not Applicable
CREB3L1	90993	ISG15	9636	ChIP-seq	29126249	Not Applicable
HMGN3	9324	ISG15	9636	ChIP-seq	29126249	Not Applicable
DIDO1	11083	ISG15	9636	ChIP-seq	29126249	Not Applicable
NR2C2	7182	ISG15	9636	ChIP-seq	29126249	Not Applicable
GLIS1	148979	ISG15	9636	ChIP-seq	29126249	Not Applicable
ZNF263	10127	ISG15	9636	ChIP-seq	29126249	Not Applicable
TFAP4	7023	ISG15	9636	ChIP-seq	29126249	Not Applicable
SIN3A	25942	ISG15	9636	ChIP-seq	29126249	Not Applicable
WT1	7490	ISG15	9636	ChIP-seq	29126249	Not Applicable
EGR1	1958	ISG15	9636	ChIP-seq	29126249	Not Applicable
KLF8	11279	ISG15	9636	ChIP-seq	29126249	Not Applicable
SSRP1	6749	ISG15	9636	ChIP-seq	29126249	Not Applicable
IRF4	3662	ISG15	9636	ChIP-seq	29126249	Not Applicable
SMAD5	4090	ISG15	9636	ChIP-seq	29126249	Not Applicable
ATF1	466	ISG15	9636	ChIP-seq	29126249	Not Applicable
ZNF423	23090	ISG15	9636	ChIP-seq	29126249	Not Applicable
ZNF197	10168	ISG15	9636	ChIP-seq	29126249	Not Applicable
ZNF146	7705	ISG15	9636	ChIP-seq	29126249	Not Applicable
GTF2E2	2961	ISG15	9636	ChIP-seq	29126249	Not Applicable
IRF1	3659	ISG15	9636	ChIP-seq	29126249	Not Applicable
INSM2	84684	ISG15	9636	ChIP-seq	29126249	Not Applicable
ZBTB7A	51341	ISG15	9636	ChIP-seq	29126249	Not Applicable
ZNF335	63925	ISG15	9636	ChIP-seq	29126249	Not Applicable
ZNF18	7566	ISG15	9636	ChIP-seq	29126249	Not Applicable
ZNF2	7549	ISG15	9636	ChIP-seq	29126249	Not Applicable
ZNF76	7629	ISG15	9636	ChIP-seq	29126249	Not Applicable
FOSL1	8061	ISG15	9636	ChIP-seq	29126249	Not Applicable
ZFP2	80108	ISG15	9636	ChIP-seq	29126249	Not Applicable
HIC1	3090	ISG15	9636	ChIP-seq	29126249	Not Applicable
FOXM1	2305	ISG15	9636	ChIP-seq	29126249	Not Applicable
ZNF394	84124	ISG15	9636	ChIP-seq	29126249	Not Applicable
GTF2F1	2962	ISG15	9636	ChIP-seq	29126249	Not Applicable
GLI4	2738	ISG15	9636	ChIP-seq	29126249	Not Applicable
KLF13	51621	ISG15	9636	ChIP-seq	29126249	Not Applicable
ZNF623	9831	ISG15	9636	ChIP-seq	29126249	Not Applicable
SP1	6667	ISG15	9636	ChIP-seq	29126249	Not Applicable
CTBP2	1488	ISG15	9636	ChIP-seq	29126249	Not Applicable
ZNF207	7756	ISG15	9636	ChIP-seq	29126249	Not Applicable
MTA2	9219	ISG15	9636	ChIP-seq	29126249	Not Applicable
ZNF610	162963	ISG15	9636	ChIP-seq	29126249	Not Applicable
YY1	7528	ISG15	9636	ChIP-seq	29126249	Not Applicable
ZNF580	51157	ISG15	9636	ChIP-seq	29126249	Not Applicable
KLF11	8462	ISG15	9636	ChIP-seq	29126249	Not Applicable
HDGF	3068	ISG15	9636	ChIP-seq	29126249	Not Applicable
SP2	6668	ISG15	9636	ChIP-seq	29126249	Not Applicable
CREM	1390	ISG15	9636	ChIP-seq	29126249	Not Applicable
E2F6	1876	ISG15	9636	ChIP-seq	29126249	Not Applicable
RERE	473	ISG15	9636	ChIP-seq	29126249	Not Applicable
ZNF644	84146	ISG15	9636	ChIP-seq	29126249	Not Applicable
WRNIP1	56897	MX1	4599	ChIP-seq	29126249	Not Applicable
TRIM22	10346	OAS3	4940	ChIP-seq	29126249	Not Applicable
ZNF512	84450	OAS3	4940	ChIP-seq	29126249	Not Applicable
IRF1	3659	OAS3	4940	ChIP-seq	29126249	Not Applicable
HDGF	3068	OAS3	4940	ChIP-seq	29126249	Not Applicable
MBD1	4152	USP18	11274	ChIP-seq	29126249	Not Applicable
MXI1	4601	USP18	11274	ChIP-seq	29126249	Not Applicable
SOX13	9580	USP18	11274	ChIP-seq	29126249	Not Applicable
RBBP5	5929	USP18	11274	ChIP-seq	29126249	Not Applicable
SP7	121340	USP18	11274	ChIP-seq	29126249	Not Applicable
MTA2	9219	USP18	11274	ChIP-seq	29126249	Not Applicable
SP2	6668	USP18	11274	ChIP-seq	29126249	Not Applicable
BCL11B	64919	USP18	11274	ChIP-seq	29126249	Not Applicable
SCRT1	83482	USP18	11274	ChIP-seq	29126249	Not Applicable
ISG15	9636	CHD1	1105	Not Applicable	23180781	Not Applicable
SIN3A	25942	KLF11	8462	Not Applicable	23180781	Not Applicable
YY1	7528	EED	8726	Not Applicable	23180781	Not Applicable
E2F6	1876	EED	8726	Not Applicable	23180781	Not Applicable
HIC1	3090	EED	8726	Not Applicable	23180781	Not Applicable
BCL11B	64919	MTA2	9219	Not Applicable	23180781	Not Applicable
YY1	7528	MTA2	9219	Not Applicable	23180781	Not Applicable
SIN3A	25942	MTA2	9219	Not Applicable	23180781	Not Applicable
TRIM28	10155	MTA2	9219	Not Applicable	23180781	Not Applicable
GTF2E2	2961	MTA2	9219	Not Applicable	23180781	Not Applicable
TFAP4	7023	ZBTB7A	51341	Not Applicable	23180781	Not Applicable
IRF1	3659	ISG15	9636	Not Applicable	23180781	Not Applicable
USP18	11274	ISG15	9636	Not Applicable	23180781	Not Applicable
MX1	4599	ISG15	9636	Not Applicable	23180781	Not Applicable
IRF4	3662	ISG15	9636	Not Applicable	23180781	Not Applicable
TFAP4	7023	SP1	6667	Not Applicable	23180781	Not Applicable
ELF1	1997	SP1	6667	Not Applicable	23180781	Not Applicable
YY1	7528	SP1	6667	Not Applicable	23180781	Not Applicable
SIN3A	25942	SP1	6667	Not Applicable	23180781	Not Applicable
BCL11B	64919	SP1	6667	Not Applicable	23180781	Not Applicable
ZBTB7A	51341	SP1	6667	Not Applicable	23180781	Not Applicable
GTF2F1	2962	IRF1	3659	Not Applicable	23180781	Not Applicable
SP2	6668	IRF1	3659	Not Applicable	23180781	Not Applicable
ELF1	1997	FOSL1	8061	Not Applicable	23180781	Not Applicable
SP1	6667	FOSL1	8061	Not Applicable	23180781	Not Applicable
EGR1	1958	FOSL1	8061	Not Applicable	23180781	Not Applicable
YY1	7528	ZNF24	7572	Not Applicable	23180781	Not Applicable
REST	5978	EGR1	1958	Not Applicable	23180781	Not Applicable
SSRP1	6749	EGR1	1958	Not Applicable	23180781	Not Applicable
ATF1	466	EGR1	1958	Not Applicable	23180781	Not Applicable
ZNF207	7756	EGR1	1958	Not Applicable	23180781	Not Applicable
CHD1	1105	EGR1	1958	Not Applicable	23180781	Not Applicable
WT1	7490	EGR1	1958	Not Applicable	23180781	Not Applicable
ZNF146	7705	EGR1	1958	Not Applicable	23180781	Not Applicable
SP1	6667	EGR1	1958	Not Applicable	23180781	Not Applicable
KLF11	8462	EGR1	1958	Not Applicable	23180781	Not Applicable
GTF2E2	2961	GTF2F1	2962	Not Applicable	23180781	Not Applicable
SP1	6667	ETV4	2118	Not Applicable	23180781	Not Applicable
TAF7	6879	ETV4	2118	Not Applicable	23180781	Not Applicable
TRIM28	10155	NR2C2	7182	Not Applicable	23180781	Not Applicable
SP1	6667	MXI1	4601	Not Applicable	23180781	Not Applicable
KLF8	11279	CTBP2	1488	Not Applicable	23180781	Not Applicable
HIC1	3090	CTBP2	1488	Not Applicable	23180781	Not Applicable
ATF1	466	CREM	1390	Not Applicable	23180781	Not Applicable
CREB3L1	90993	CREM	1390	Not Applicable	23180781	Not Applicable
CHD1	1105	SSRP1	6749	Not Applicable	23180781	Not Applicable
HDGF	3068	SSRP1	6749	Not Applicable	23180781	Not Applicable
TFAP4	7023	NFIA	4774	Not Applicable	23180781	Not Applicable
SP1	6667	REST	5978	Not Applicable	23180781	Not Applicable
SIN3A	25942	REST	5978	Not Applicable	23180781	Not Applicable
WRNIP1	56897	TRIM28	10155	Not Applicable	23180781	Not Applicable
ZNF382	84911	TRIM28	10155	Not Applicable	23180781	Not Applicable
IRF1	3659	TRIM28	10155	Not Applicable	23180781	Not Applicable
SIN3A	25942	TRIM28	10155	Not Applicable	23180781	Not Applicable
ZNF197	10168	TRIM28	10155	Not Applicable	23180781	Not Applicable
SIN3A	25942	KLF1	10661	Not Applicable	23180781	Not Applicable
SP1	6667	KLF9	687	Not Applicable	23180781	Not Applicable
SIN3A	25942	KLF9	687	Not Applicable	23180781	Not Applicable
SP1	6667	NFYC	4802	Not Applicable	23180781	Not Applicable
E2F6	1876	TFDP1	7027	Not Applicable	23180781	Not Applicable
EGR1	1958	MEF2D	4209	Not Applicable	23180781	Not Applicable
SP1	6667	MEF2D	4209	Not Applicable	23180781	Not Applicable
MEF2D	4209	RBBP5	5929	Not Applicable	23180781	Not Applicable
ZNF335	63925	RBBP5	5929	Not Applicable	23180781	Not Applicable
SP1	6667	IRF4	3662	Not Applicable	23180781	Not Applicable
YY1	7528	TAF7	6879	Not Applicable	23180781	Not Applicable
SP1	6667	TAF7	6879	Not Applicable	23180781	Not Applicable
TAF7	6879	TRIM22	10346	Not Applicable	23180781	Not Applicable
KLF1	10661	SMARCE1	6605	Not Applicable	23180781	Not Applicable
TFAP4	7023	SMARCE1	6605	Not Applicable	23180781	Not Applicable
SIN3A	25942	SMARCE1	6605	Not Applicable	23180781	Not Applicable
RBBP5	5929	SMARCE1	6605	Not Applicable	23180781	Not Applicable
REST	5978	SMARCE1	6605	Not Applicable	23180781	Not Applicable
ZBTB7A	51341	SIN3A	25942	Not Applicable	23180781	Not Applicable
KLF13	51621	SIN3A	25942	Not Applicable	23180781	Not Applicable
ISG15	9636	SIN3A	25942	Not Applicable	23180781	Not Applicable
SP1	6667	KLF6	1316	Not Applicable	23180781	Not Applicable
TRIM28	10155	ZNF2	7549	Not Applicable	23180781	Not Applicable
SIN3A	25942	MXD3	83463	Not Applicable	23180781	Not Applicable
MTA2	9219	BCL11A	53335	Not Applicable	23180781	Not Applicable
TFAP4	7023	ZNF335	63925	Not Applicable	23180781	Not Applicable
EGR1	1958	ZNF644	84146	Not Applicable	23180781	Not Applicable
TRIM22	10346	RERE	473	Not Applicable	23180781	Not Applicable
SMAD5	4090	MBD1	4152	Not Applicable	23180781	Not Applicable
CTBP2	1488	SOX13	9580	Not Applicable	23180781	Not Applicable

## Sheet: Table S7
Term	P-value	Adjusted P-value	Old P-value	Old Adjusted P-value	Odds Ratio	Combined Score	Genes
acetohexamide PC3 UP	7.94387e-18	9.77096e-16	0	0	7050.35	277602	IFI27;OAS3;MX1;IFI44;USP18;IFI44L
suloctidil HL60 UP	7.67472e-13	4.71995e-11	0	0	882.578	24620.1	OAS3;MX1;IFI44;ISG15;USP18;IFI44L
3'-Azido-3'-deoxythymidine CTD 00007047	2.83115e-10	1.16077e-08	0	0	319.973	7034.66	IFI27;OAS3;MX1;ISG15;USP18;IFI44L
prenylamine HL60 UP	3.85979e-10	1.18688e-08	0	0	782.706	16965.3	MX1;IFI44;ISG15;IFI44L
chlorophyllin CTD 00000324	1.06147e-07	2.61121e-06	0	0	554.611	8906.19	IFI27;MX1;ISG15
propofol MCF7 UP	6.46172e-07	1.32465e-05	0	0	293.265	4179.67	IFI27;OAS3;ISG15
prochlorperazine MCF7 UP	8.03353e-07	1.36941e-05	0	0	271.882	3815.72	IFI27;OAS3;ISG15
terfenadine HL60 UP	8.9067e-07	1.36941e-05	0	0	262.316	3654.4	MX1;IFI44;ISG15
Tetradioxin CTD 00006848	8.38634e-06	0.000114613	0	0	113624	1.32814e+06	IFI27;OAS3;MX1;IFI44;ISG15;USP18;IFI44L
etoposide HL60 UP	1.33245e-05	0.000163892	0	0	103.38	1160.54	MX1;IFI44;ISG15
testosterone enanthate CTD 00000155	1.63763e-05	0.000183117	0	0	49.0586	540.61	IFI27;MX1;ISG15;IFI44L
cinnamaldehyde CTD 00000671	1.88344e-05	0.000193053	0	0	91.8102	998.879	IFI27;MX1;IFI44L
estradiol CTD 00005920	2.24255e-05	0.00021218	0	0	109648	1.17382e+06	IFI27;OAS3;MX1;IFI44;ISG15;USP18;IFI44L
triprolidine PC3 UP	2.41742e-05	0.000212387	0	0	399.46	4246.35	OAS3;MX1
benzene CTD 00005481	2.87805e-05	0.000236	0	0	42.2957	442.236	MX1;ISG15;USP18;IFI44L
mefloquine HL60 UP	4.24386e-05	0.000326247	0	0	295.793	2977.88	MX1;ISG15
Ephedrone CTD 00002112	7.33737e-05	0.00053088	0	0	221.744	2110.99	IFI27;IFI44L
tamoxifen CTD 00006827	8.1524e-05	0.000553776	0	0	32.0718	301.944	IFI27;OAS3;MX1;IFI44L
TETRACHLOROETHYLENE CTD 00006849	8.55426e-05	0.000553776	0	0	204.656	1916.91	MX1;ISG15
Demecolcine CTD 00005762	0.000115054	0.000707583	0	0	29.237	265.183	IFI27;IFI44;ISG15;IFI44L
clioquinol PC3 UP	0.000122517	0.000717601	0	0	169.753	1529.01	MX1;IFI44
thioridazine HL60 UP	0.000216121	0.00120831	0	0	126.54	1067.95	MX1;ISG15
azacyclonol PC3 UP	0.000414405	0.00221617	0	0	90.4773	704.697	IFI44;ISG15
3-(1-methylpyrrolidin-2-yl)pyridine CTD 00006393	0.000501368	0.00248099	0	0	29.4814	224.004	IFI27;IFI44;IFI44L
Arsenenous acid CTD 00000922	0.000504266	0.00248099	0	0	19.509	148.12	MX1;IFI44;ISG15;IFI44L
cyclosporin A CTD 00007121	0.00109236	0.00516768	0	0	18.8927	128.837	OAS3;MX1;IFI44;ISG15;USP18;IFI44L
thioridazine MCF7 UP	0.00122161	0.00556512	0	0	51.8693	347.918	IFI27;ISG15
2,2',4,4',5,5'-Hexachlorobiphenyl CTD 00000731	0.00218408	0.00959434	0	0	38.4214	235.391	OAS3;MX1
TPEN CTD 00001994	0.00320986	0.0136142	0	0	31.4614	180.636	IFI27;ISG15
clomifene HL60 UP	0.0073279	0.0300444	0	0	166.442	818.238	MX1
clioquinol HL60 UP	0.00802339	0.0310329	0	0	151.295	730.06	MX1
rescinnamine MCF7 UP	0.00837098	0.0310329	0	0	144.71	692.146	IFI27
S-1,2-Dichlorovinyl-N-acetylcysteine CTD 00002159	0.00837098	0.0310329	0	0	144.71	692.146	MX1
TERT-BUTYL HYDROPEROXIDE CTD 00007349	0.00857819	0.0310329	0	0	10.4568	49.7592	IFI27;OAS3;MX1
isoxsuprine PC3 UP	0.0101074	0.0355202	0	0	118.839	546.006	MX1
vigabatrin HL60 UP	0.0108012	0.036904	0	0	110.906	502.191	MX1
POLY I-C CTD 00006579	0.0118411	0.0393638	0	0	100.808	447.202	MX1
Gadodiamide hydrate CTD 00002623	0.0149554	0.0484082	0	0	79.1706	332.729	IFI44L
DICHLOROMETHANE CTD 00006313	0.0170269	0.0508744	0	0	69.2535	282.067	USP18
ETHYLBENZENE CTD 00000178	0.0173717	0.0508744	0	0	67.8367	274.936	USP18
O-XYLENE CTD 00001228	0.0173717	0.0508744	0	0	67.8367	274.936	USP18
CP-863187 PC3 DOWN	0.0173717	0.0508744	0	0	67.8367	274.936	OAS3
Decitabine CTD 00000750	0.019312	0.0552414	0	0	7.59432	29.975	IFI27;MX1;ISG15
toluene CTD 00006907	0.0215023	0.0601086	0	0	54.459	209.101	USP18
desipramine PC3 UP	0.0239049	0.06534	0	0	48.8358	182.337	MX1
chlorprothixene PC3 UP	0.0245904	0.0657526	0	0	47.4357	175.768	MX1
DMBA CTD 00007046	0.0256179	0.0670426	0	0	45.4795	166.658	ISG15
vanoxerine PC3 UP	0.0266445	0.0682765	0	0	43.6776	158.339	IFI44
TRICHLOROETHYLENE CTD 00006932	0.0280118	0.0703154	0	0	41.4854	148.316	USP18
staurosporine MCF7 UP	0.0290363	0.0714292	0	0	39.9799	141.497	ISG15
clomipramine PC3 DOWN	0.0371984	0.0897138	0	0	30.9751	101.954	IFI44
tolazoline PC3 DOWN	0.052344	0.123814	0	0	21.7555	64.1769	IFI44
midecamycin HL60 UP	0.0600059	0.139259	0	0	18.8743	53.0993	IFI44
methane BOSS	0.0633206	0.141974	0	0	17.845	49.2442	ISG15
NICKEL CTD 00006389	0.064313	0.141974	0	0	17.5576	48.178	MX1
genistein CTD 00007324	0.0646388	0.141974	0	0	6.10708	16.7269	MX1;ISG15
vincristine CTD 00006988	0.0659609	0.142337	0	0	6.03379	16.404	IFI44;IFI44L
dimethyl sulfoxide CTD 00005842	0.0702488	0.148976	0	0	16.0089	42.515	ISG15
LUCANTHONE CTD 00006227	0.0722202	0.150561	0	0	15.5511	40.8689	MX1
camptothecin MCF7 UP	0.0751705	0.152233	0	0	14.911	38.5896	ISG15
EINECS 250-892-2 CTD 00001193	0.0754979	0.152233	0	0	14.8431	38.3494	MX1
daunorubicin MCF7 UP	0.0784393	0.155613	0	0	14.2583	36.2935	ISG15
3,3',4,4',5-Pentachlorobiphenyl CTD 00001077	0.08007	0.156327	0	0	13.9527	35.2285	IFI44L
topotecan CTD 00007293	0.0842981	0.16201	0	0	13.2155	32.6872	ISG15
mitoxantrone CTD 00006345	0.0859199	0.162587	0	0	12.9521	31.7889	ISG15
puromycin HL60 UP	0.0920602	0.17156	0	0	12.0391	28.7169	ISG15
cyclophosphamide CTD 00005734	0.0939919	0.17156	0	0	11.7766	27.8463	ISG15
digoxigenin MCF7 DOWN	0.0949564	0.17156	0	0	11.6495	27.4269	USP18
Zinc sulfate CTD 00007264	0.0962411	0.17156	0	0	11.4843	26.8835	IFI27
mitomycin C CTD 00007136	0.10296	0.180915	0	0	10.6873	24.2967	MX1
thapsigargin PC3 DOWN	0.109636	0.188542	0	0	9.99238	22.0891	IFI44L
HC toxin MCF7 UP	0.110586	0.188542	0	0	9.9003	21.8001	ISG15
COPPER CTD 00005706	0.112458	0.188542	0	0	4.3433	9.49087	OAS3;IFI44
medrysone HL60 UP	0.113432	0.188542	0	0	9.63382	20.9685	MX1
0175029-0000 MCF7 UP	0.121921	0.199951	0	0	8.91281	18.7559	IFI27
sanguinarine HL60 UP	0.126919	0.204234	0	0	8.53351	17.6149	ISG15
meclofenoxate HL60 UP	0.127854	0.204234	0	0	8.46589	17.4132	MX1
NICKEL CHLORIDE CTD 00001064	0.131583	0.207496	0	0	8.20561	16.642	IFI44L
alprostadil HL60 UP	0.13468	0.209691	0	0	8.00041	16.0397	ISG15
Pentabromodiphenyl ether CTD 00003077	0.136533	0.20992	0	0	7.88205	15.6946	MX1
Vorinostat CTD 00003560	0.139615	0.210807	0	0	7.69222	15.1449	MX1
8-azaguanine HL60 UP	0.140538	0.210807	0	0	7.637	14.9859	ISG15
camptothecin PC3 UP	0.143301	0.212362	0	0	7.47592	14.5243	OAS3
digoxin MCF7 DOWN	0.146973	0.215211	0	0	7.27121	13.9426	USP18
chlorzoxazone HL60 UP	0.148804	0.215329	0	0	7.17291	13.6653	MX1
etoposide CTD 00005948	0.150632	0.215439	0	0	7.07717	13.3965	ISG15
acetaminophen CTD 00005295	0.159803	0.224088	0	0	2.87893	5.27942	OAS3;MX1;IFI44
paclitaxel CTD 00007144	0.160323	0.224088	0	0	6.60603	12.0928	ISG15
Retinoic acid CTD 00006918	0.170887	0.236169	0	0	2.77403	4.90103	IFI44;ISG15;USP18
Tamibarotene CTD 00002527	0.180012	0.244111	0	0	5.80496	9.95394	ISG15
aspirin CTD 00005447	0.180603	0.244111	0	0	5.78363	9.89843	MX1
benzo[a]pyrene CTD 00005488	0.186315	0.249095	0	0	2.64171	4.43891	IFI27;MX1;ISG15
ETHYL METHANESULFONATE CTD 00005938	0.189966	0.251246	0	0	3.0575	5.07823	ISG15;IFI44L
vorinostat MCF7 UP	0.195826	0.25624	0	0	5.27805	8.60602	ISG15
irinotecan MCF7 UP	0.212519	0.275156	0	0	4.80672	7.44428	ISG15
scriptaid MCF7 UP	0.217355	0.278486	0	0	4.68365	7.14829	ISG15
puromycin PC3 DOWN	0.226951	0.287783	0	0	4.45492	6.60675	OAS3
trichostatin A MCF7 UP	0.268628	0.335079	0	0	3.65025	4.79799	ISG15
Bortezomib CTD 00003736	0.269698	0.335079	0	0	3.63284	4.76066	IFI44
Silica CTD 00006678	0.275029	0.33526	0	0	3.54812	4.5802	MX1
anisomycin PC3 UP	0.275294	0.33526	0	0	3.54399	4.57144	IFI44
Enterolactone CTD 00001393	0.294205	0.350751	0	0	3.26856	3.99901	IFI44L
AFLATOXIN B1 CTD 00007128	0.294748	0.350751	0	0	2.19734	2.68435	IFI27;ISG15
7646-79-9 CTD 00000928	0.29657	0.350751	0	0	2.18642	2.65753	IFI44;USP18
quercetin CTD 00006679	0.305552	0.357932	0	0	2.13397	2.53011	OAS3;ISG15
trichostatin A PC3 DOWN	0.335212	0.387886	0	0	2.77694	3.03517	MX1
CADMIUM CTD 00005555	0.337429	0.387886	0	0	2.75372	2.99164	IFI44
5-Fluorouracil CTD 00005987	0.352048	0.400944	0	0	2.60783	2.72254	ISG15
testosterone CTD 00006844	0.36283	0.409432	0	0	2.50762	2.54228	OAS3
VITAMIN E CTD 00006994	0.42282	0.472789	0	0	2.04153	1.75737	MX1
SELENIUM CTD 00006731	0.433444	0.480302	0	0	1.97208	1.64865	MX1
ZINC CTD 00007011	0.451057	0.495357	0	0	1.8639	1.48397	USP18
COUMESTROL CTD 00005717	0.485673	0.528652	0	0	1.67329	1.20849	IFI44L
POTASSIUM CHROMATE CTD 00001284	0.502267	0.540902	0	0	1.59081	1.09547	MX1
progesterone CTD 00006624	0.505721	0.540902	0	0	1.57428	1.07329	IFI44L
calcitriol CTD 00005558	0.513891	0.544901	0	0	1.53602	1.0226	OAS3
(-)-Epigallocatechin gallate CTD 00002033	0.542565	0.570389	0	0	1.41032	0.862335	MX1
hydrogen peroxide CTD 00006118	0.633744	0.660598	0	0	1.0804	0.492781	IFI27
Copper sulfate CTD 00007279	0.672316	0.694915	0	0	0.929764	0.369141	OAS3;USP18
formaldehyde CTD 00006001	0.703983	0.721582	0	0	0.877572	0.308029	ISG15
trichostatin A CTD 00000660	0.749064	0.761445	0	0	0.763327	0.220549	MX1
METHYL METHANESULFONATE CTD 00006307	0.777539	0.783912	0	0	0.695919	0.175108	ISG15
VALPROIC ACID CTD 00006977	0.860877	0.860877	0	0	0.562359	0.0842434	MX1;ISG15
